# Supplementary material for: Polθ is phosphorylated by PLK1 to repair double-strand breaks in mitosis
Source: Nature. 2023 Sep 6;621(7978):415–22. doi: 10.1038/s41586-023-06506-6 (PMC10499603; doi:10.1038/s41586-023-06506-6)
Supplement: Supplementary file 4 — List of Polθ binding partners identified by mass spectrometry. Endogenous NG-tagged Polθ was immunoprecipitated in nuclear extracts of HEK-293T cells. [file 41586_2023_6506_MOESM4_ESM.xls]

## Sheet: Summary
Design-based Quantification of Proteins
Source
Name :	PolQ/EV
Location in myProMS :	Camille Gelot Quanti label free - NG PolQ > Label Free Quantification
Design level :	Experiment
Peptide XIC extraction engine :	MassChroQ (v2.2.21)
Labeling :	Label-free
Quantification parameters
Quantification method :	Protein ratio based on peptide intensity [Simple ratios - Matching topN peptides - Software: myProMS-Quant v3.4]
State #1 :	Empty Vector: 3 bio. rep. / 3 observations	•X1799FD : XIC extraction all •X1801FD : XIC extraction all •X1803FD : XIC extraction all
State #2 :	PolQ: 3 bio. rep. / 3 observations	•X1800FD : XIC extraction all •X1802FD : XIC extraction all •X1804FD : XIC extraction all
Peptide selection :	•Proteotypic peptides only. •Missed cleavage allowed. •No modifications allowed. •All charge states. •All sources.
Protein selection :	All visible proteins
Bias correction :	Median & Scale at peptide level
Infinite ratios :	Not avoided
Created :	Florent Dingli
Export settings
Ratios exported :	•PolQ/Empty Vector
Fold change ≥	2 (INF=1000)
Adj. p-value ≤	0.05 (+/-INF allowed)
Coefficient of variation ≤	*No filter*
Peptides used for ratio ≥	3
Sort by :	Peptides used
Restrict to proteins in List :	NG HEK dist pept 3

## Sheet: Results
537/537 proteins	Gene & Synonyms	PolQ/Empty Vector						Total peptides in set	MW (kDa)	Description	Species
		Ratio	Log2(Ratio)	Adj. p-value	CV %	Dist. pept. used	Pept. used
P55265	ADAR,ADAR1,DSRAD,G1P1,IFI4	3.50229	1.8083	1.09254e-47	5.73839	82	482	658	136.1	Double-stranded RNA-specific adenosine deaminase	Homo sapiens
P49792	RANBP2,NUP358	2.46787	1.30327	1.4957e-27	7.94569	72	386	525	358.2	E3 SUMO-protein ligase RanBP2	Homo sapiens
Q14807	KIF22,KID,KNSL4	3.75411	1.90847	4.44981e-54	4.79962	54	330	455	73.3	Kinesin-like protein KIF22	Homo sapiens
P17844	DDX5,G17P1,HELR,HLR1	4.02161	2.00777	2.9215e-49	5.13669	42	311	415	69.1	Probable ATP-dependent RNA helicase DDX5	Homo sapiens
Q92841	DDX17	2.73244	1.45019	1.1802e-25	8.09858	43	305	369	80.3	Probable ATP-dependent RNA helicase DDX17	Homo sapiens
Q14676	MDC1,KIAA0170,NFBD1	3.91344	1.96844	3.73986e-50	4.90001	53	290	389	226.7	Mediator of DNA damage checkpoint protein 1	Homo sapiens
Q9ULW0	TPX2,C20orf1,C20orf2,DIL2,HCA519	3.06119	1.61409	4.09209e-30	7.13203	45	274	366	85.7	Targeting protein for Xklp2	Homo sapiens
Q8N5C6	SRBD1	3.21388	1.68432	7.11664e-28	7.49744	50	268	333	111.8	S1 RNA-binding domain-containing protein 1	Homo sapiens
P49790	NUP153	2.04889	1.03484	3.22306e-13	12.0131	47	243	353	153.9	Nuclear pore complex protein Nup153	Homo sapiens
Q96T88	UHRF1,ICBP90,NP95,RNF106	4.66862	2.223	1.02818e-48	4.66751	36	226	289	89.8	E3 ubiquitin-protein ligase UHRF1	Homo sapiens
P26599	PTBP1,PTB	3.83013	1.93739	6.90209e-28	7.2169	34	225	298	57.2	Polypyrimidine tract-binding protein 1	Homo sapiens
P33992	MCM5,CDC46	6.07268	2.60233	2.95755e-28	7.09031	37	212	255	82.3	DNA replication licensing factor MCM5	Homo sapiens
Q96I24	FUBP3,FBP3	2.26228	1.17778	3.14621e-11	13.1549	34	202	261	61.6	Far upstream element-binding protein 3	Homo sapiens
Q02880	TOP2B	2.26311	1.17831	9.72708e-21	8.71173	39	198	257	183.3	DNA topoisomerase 2-beta	Homo sapiens
P14866	HNRNPL,HNRPL,P/OKcl.14	5.96831	2.57732	7.20612e-32	6.28979	31	195	238	64.1	Heterogeneous nuclear ribonucleoprotein L	Homo sapiens
P10809	HSPD1,HSP60	2.25912	1.17576	1.59602e-10	13.6841	36	194	231	61.1	60 kDa heat shock protein, mitochondrial	Homo sapiens
O75694	NUP155,KIAA0791	4.26412	2.09225	1.64105e-43	4.83653	28	190	231	155.2	Nuclear pore complex protein Nup155	Homo sapiens
Q9H0D6	XRN2	2.59238	1.37428	2.06432e-20	8.76124	34	186	221	108.6	5'-3' exoribonuclease 2	Homo sapiens
Q9H0S4	DDX47	2.4896	1.31592	4.28918e-15	10.6961	27	177	221	50.6	Probable ATP-dependent RNA helicase DDX47	Homo sapiens
P43304	GPD2	3.16981	1.6644	2.47203e-26	7.1117	33	172	208	80.9	Glycerol-3-phosphate dehydrogenase, mitochondrial	Homo sapiens
Q9UQR1	ZNF148,ZBP89	3.56945	1.8357	3.96089e-18	9.36832	31	171	214	89	Zinc finger protein 148	Homo sapiens
Q9Y2U8	LEMD3,MAN1	3.51592	1.8139	5.83881e-28	6.76786	28	169	210	100	Inner nuclear membrane protein Man1	Homo sapiens
Q8TE76	MORC4,ZCW4,ZCWCC2	2.68873	1.42692	1.06979e-17	9.52575	33	169	206	106.3	MORC family CW-type zinc finger protein 4	Homo sapiens
P61978	HNRNPK,HNRPK	3.52345	1.81699	6.96192e-24	7.61287	26	167	202	51	Heterogeneous nuclear ribonucleoprotein K	Homo sapiens
P31943	HNRNPH1,HNRPH,HNRPH1	2.56766	1.36045	6.24957e-18	9.41579	25	167	199	49.2	Heterogeneous nuclear ribonucleoprotein H	Homo sapiens
Q149N8	SHPRH,KIAA2023	2.58789	1.37178	2.40088e-19	8.87674	33	166	201	193.1	E3 ubiquitin-protein ligase SHPRH	Homo sapiens
Q02241	KIF23,KNSL5,MKLP1	2.54378	1.34698	2.97312e-12	12.1977	29	166	208	110.1	Kinesin-like protein KIF23	Homo sapiens
P09874	PARP1,ADPRT,PPOL	8.96388	3.16412	9.52051e-31	6.1081	32	165	230	113.1	Poly [ADP-ribose] polymerase 1	Homo sapiens
P25205	MCM3	8.32645	3.0577	8.75423e-31	6.134	32	164	210	91	DNA replication licensing factor MCM3	Homo sapiens
Q15637	SF1,ZFM1,ZNF162	3.06363	1.61524	1.13779e-14	10.7338	26	163	222	68.3	Splicing factor 1	Homo sapiens
Q9BTC0	DIDO1,C20orf158,DATF1,KIAA0333	3.67419	1.87743	6.2224e-30	6.30012	32	162	201	243.9	Death-inducer obliterator 1	Homo sapiens
Q2TAK8	MUM1,EXPAND1	2.59558	1.37606	1.29376e-10	13.3921	25	162	198	78.6	PWWP domain-containing DNA repair factor 3A	Homo sapiens
Q4VCS5	AMOT,KIAA1071	2.98208	1.57632	4.96388e-20	8.57769	29	159	208	118.1	Angiomotin	Homo sapiens
O60716	CTNND1,KIAA0384	2.7089	1.43771	8.8472e-12	12.3719	29	154	209	108.2	Catenin delta-1	Homo sapiens
P29372	MPG,AAG,ANPG,MID1	2.11969	1.08385	4.73549e-08	15.9593	23	154	211	32.9	DNA-3-methyladenine glycosylase	Homo sapiens
O60313	OPA1,KIAA0567	3.59358	1.84542	1.56404e-20	8.35634	28	153	185	111.6	Dynamin-like 120 kDa protein, mitochondrial	Homo sapiens
Q01780	EXOSC10,PMSCL,PMSCL2,RRP6	2.6979	1.43184	6.81242e-24	7.42192	25	151	188	100.8	Exosome component 10	Homo sapiens
Q92797	SYMPK,SPK	2.5581	1.35507	2.21698e-20	8.38954	26	150	174	141.1	Symplekin	Homo sapiens
P43246	MSH2	2.20956	1.14376	4.8107e-13	11.5105	28	149	188	104.7	DNA mismatch repair protein Msh2	Homo sapiens
Q96KM6	ZNF512B,KIAA1196	4.71285	2.2366	6.90496e-34	5.4496	23	148	183	97.3	Zinc finger protein 512B	Homo sapiens
Q9BTV4	TMEM43,UNQ2564/PRO6244	2.82653	1.49903	1.82209e-13	11.2189	21	145	166	44.9	Transmembrane protein 43	Homo sapiens
Q13415	ORC1,ORC1L,PARC1	2.3347	1.22324	8.91729e-19	8.85969	26	145	187	97.3	Origin recognition complex subunit 1	Homo sapiens
P11142	HSPA8,HSC70,HSP73,HSPA10	2.02654	1.01902	4.27812e-13	11.4072	21	144	183	70.9	Heat shock cognate 71 kDa protein	Homo sapiens
Q9Y3I0	RTCB,C22orf28,HSPC117	2.99584	1.58296	7.94394e-21	8.10577	23	141	180	55.2	tRNA-splicing ligase RtcB homolog	Homo sapiens
Q7Z2T5	TRMT1L,C1orf25,TRM1L,MSTP070	2.66085	1.41189	2.97312e-12	11.9595	21	140	171	81.7	TRMT1-like protein	Homo sapiens
Q6W2J9	BCOR,KIAA1575	2.59629	1.37645	6.38968e-16	9.88596	30	140	182	192.2	BCL-6 corepressor	Homo sapiens
Q5VZL5	ZMYM4,KIAA0425,ZNF262	3.8434	1.94238	1.42327e-21	7.83675	26	139	176	172.8	Zinc finger MYM-type protein 4	Homo sapiens
Q92499	DDX1	2.5147	1.33039	4.65811e-12	12.0188	22	138	197	82.4	ATP-dependent RNA helicase DDX1	Homo sapiens
O95235	KIF20A,MKLP2,RAB6KIFL	3.14149	1.65145	6.62857e-17	9.40693	25	133	168	100.3	Kinesin-like protein KIF20A	Homo sapiens
Q6PJT7	ZC3H14	12.9135	3.6908	3.96232e-19	8.47012	24	130	165	82.9	Zinc finger CCCH domain-containing protein 14	Homo sapiens
Q6P087	RPUSD3	2.16434	1.11393	0.000318667	24.4911	19	130	158	38.5	Mitochondrial mRNA pseudouridine synthase RPUSD3	Homo sapiens
Q9UEG4	ZNF629,KIAA0326,ZNF65	15.7919	3.98111	8.62166e-33	5.12581	26	126	167	96.6	Zinc finger protein 629	Homo sapiens
P54886	ALDH18A1,GSAS,P5CS,PYCS	4.69928	2.23244	1.08763e-44	3.6707	25	126	159	87.3	Delta-1-pyrroline-5-carboxylate synthase	Homo sapiens
Q13573	SNW1,SKIIP,SKIP	2.08634	1.06097	1.02391e-07	16.1221	20	124	165	61.5	SNW domain-containing protein 1	Homo sapiens
Q9BY77	POLDIP3,KIAA1649,PDIP46	4.39532	2.13597	6.05936e-24	6.92854	19	122	154	46.1	Polymerase delta-interacting protein 3	Homo sapiens
P31930	UQCRC1	3.94862	1.98135	3.54356e-21	7.6442	20	120	138	52.6	Cytochrome b-c1 complex subunit 1, mitochondrial	Homo sapiens
O95785	WIZ,ZNF803	2.4902	1.31626	3.20244e-09	14.1296	23	116	154	178.7	Protein Wiz	Homo sapiens
Q99959	PKP2	2.28882	1.1946	2.97312e-12	11.5427	22	116	150	97.4	Plakophilin-2	Homo sapiens
Q9UQR0	SCML2	3.70189	1.88826	1.26526e-18	8.43658	20	115	142	77.3	Sex comb on midleg-like protein 2	Homo sapiens
P12270	TPR	2.0098	1.00705	4.18578e-11	12.2579	32	115	187	267.3	Nucleoprotein TPR	Homo sapiens
Q8N766	EMC1,KIAA0090,PSEC0263	2.70882	1.43767	1.98102e-12	11.3708	22	113	134	111.8	ER membrane protein complex subunit 1	Homo sapiens
O14965	AURKA,AIK,AIRK1,ARK1,AURA,AYK1,BTAK,IAK1,STK15,STK6	3.07803	1.62201	1.4486e-18	8.35256	20	112	145	45.8	Aurora kinase A	Homo sapiens
Q9Y224	C14orf166,CGI-99	2.49871	1.32118	6.69919e-15	9.90044	18	112	145	28.1	RNA transcription, translation and transport factor protein	Homo sapiens
Q9H2U1	DHX36,DDX36,KIAA1488,MLEL1,RHAU	4.02432	2.00874	4.92446e-22	7.25322	19	111	121	114.8	ATP-dependent DNA/RNA helicase DHX36	Homo sapiens
Q92945	KHSRP,FUBP2	3.75816	1.91003	2.94609e-13	10.7427	24	110	156	73.1	Far upstream element-binding protein 2	Homo sapiens
Q8NCN4	RNF169,KIAA1991	2.6494	1.40566	4.40726e-11	12.3534	21	110	142	77.2	E3 ubiquitin-protein ligase RNF169	Homo sapiens
P21912	SDHB,SDH,SDH1	6.57785	2.71762	1.41546e-23	6.74841	16	109	124	31.6	Succinate dehydrogenase [ubiquinone] iron-sulfur subunit, mitochondrial	Homo sapiens
Q9Y2K7	KDM2A,CXXC8,FBL11,FBL7,FBXL11,JHDM1A,KIAA1004	4.59132	2.19891	4.9386e-32	4.97987	20	109	129	132.8	Lysine-specific demethylase 2A	Homo sapiens
P31040	SDHA,SDH2,SDHF	7.20644	2.84929	7.37777e-20	7.80224	19	108	135	72.7	Succinate dehydrogenase [ubiquinone] flavoprotein subunit, mitochondrial	Homo sapiens
P17028	ZNF24,KOX17,ZNF191,ZSCAN3	4.40703	2.13981	9.2497e-12	11.7516	17	106	141	42.2	Zinc finger protein 24	Homo sapiens
Q09472	EP300,P300	2.53045	1.3394	2.69656e-06	18.2714	23	106	139	264.2	Histone acetyltransferase p300	Homo sapiens
Q9HD20	ATP13A1,ATP13A,KIAA1825,CGI-152	2.39032	1.2572	8.22508e-14	10.4653	20	106	126	133	Manganese-transporting ATPase 13A1	Homo sapiens
Q6B0I6	KDM4D,JHDM3D,JMJD2D	2.11276	1.07913	4.42691e-09	14.1358	20	105	134	58.6	Lysine-specific demethylase 4D	Homo sapiens
Q9BRJ7	NUDT16L1,SDOS	7.60275	2.92652	2.37531e-26	5.75693	19	104	146	23.3	Tudor-interacting repair regulator protein	Homo sapiens
O60506	SYNCRIP,HNRPQ,NSAP1	2.34208	1.22779	1.34122e-14	10.007	13	104	123	69.6	Heterogeneous nuclear ribonucleoprotein Q	Homo sapiens
Q9BW19	KIFC1,HSET,KNSL2	2.08998	1.06349	2.18528e-09	13.7504	19	104	145	73.7	Kinesin-like protein KIFC1	Homo sapiens
P18754	RCC1,CHC1	5.46166	2.44934	1.20447e-11	11.7301	19	103	129	45	Regulator of chromosome condensation	Homo sapiens
Q86XL3	ANKLE2,KIAA0692,LEM4	4.14531	2.05148	1.00492e-22	6.81268	18	103	121	104.1	Ankyrin repeat and LEM domain-containing protein 2	Homo sapiens
O96028	NSD2,KIAA1090,MMSET,TRX5,WHSC1	2.25565	1.17354	7.60556e-14	10.3066	20	103	135	152.3	Histone-lysine N-methyltransferase NSD2	Homo sapiens
Q13263	TRIM28,KAP1,RNF96,TIF1B	8.01183	3.00213	3.76049e-19	7.82052	23	102	132	88.5	Transcription intermediary factor 1-beta	Homo sapiens
Q14839	CHD4	3.78214	1.9192	1.4207e-20	7.35951	19	99	125	218	Chromodomain-helicase-DNA-binding protein 4	Homo sapiens
Q13123	IK,RED,RER	2.54023	1.34496	7.64246e-21	7.23266	17	99	131	65.6	Protein Red	Homo sapiens
O95202	LETM1	3.76358	1.91211	8.28274e-14	10.1397	20	94	112	83.4	Mitochondrial proton/calcium exchanger protein	Homo sapiens
Q9BSF4	C19orf52	2.09119	1.06432	1.00457e-09	13.1058	14	93	131	29.2	Mitochondrial import inner membrane translocase subunit Tim29	Homo sapiens
Q9BY89	KIAA1671	2.00033	1.00024	4.09505e-09	13.7974	18	92	121	196.7	Uncharacterized protein KIAA1671	Homo sapiens
Q99728	BARD1	3.34	1.73985	1.09854e-13	10.1033	18	91	110	86.6	BRCA1-associated RING domain protein 1	Homo sapiens
P55795	HNRNPH2,FTP3,HNRPH2	2.15242	1.10596	5.81835e-05	21.3527	14	91	108	49.3	Heterogeneous nuclear ribonucleoprotein H2	Homo sapiens
Q70CQ3	USP30	2.39538	1.26025	7.73862e-11	12.0966	13	90	108	58.5	Ubiquitin carboxyl-terminal hydrolase 30	Homo sapiens
Q5T0B9	ZNF362,PP6997	17.2082	4.10503	4.13579e-19	7.64919	12	89	102	45.8	Zinc finger protein 362	Homo sapiens
Q9H6S0	YTHDC2	3.11366	1.63861	6.1508e-12	11.0339	21	87	113	160.2	3'-5' RNA helicase YTHDC2	Homo sapiens
P38398	BRCA1,RNF53	4.24789	2.08675	4.77685e-18	7.79473	17	85	103	207.7	Breast cancer type 1 susceptibility protein	Homo sapiens
Q14160	SCRIB,CRIB1,KIAA0147,LAP4,SCRB1,VARTUL	2.34754	1.23115	2.92897e-06	17.8625	22	85	118	174.9	Protein scribble homolog	Homo sapiens
P26367	PAX6,AN2	2.04383	1.03128	0.00361621	29.8276	13	84	101	46.7	Paired box protein Pax-6	Homo sapiens
Q13111	CHAF1A,CAF,CAF1P150	3.65684	1.8706	3.48791e-21	6.56064	15	83	108	106.9	Chromatin assembly factor 1 subunit A	Homo sapiens
Q9UQ84	EXO1,EXOI,HEX1	2.83498	1.50334	1.15447e-18	7.45699	17	82	100	94.1	Exonuclease 1	Homo sapiens
Q96P11	NSUN5,NSUN5A,WBSCR20,WBSCR20A	2.15193	1.10563	0.000232667	23.3419	13	82	99	46.7	Probable 28S rRNA (cytosine-C(5))-methyltransferase	Homo sapiens
Q96GM8	TOE1	3.19487	1.67576	3.0435e-09	13.2951	16	81	111	56.5	Target of EGR1 protein 1	Homo sapiens
O75027	ABCB7,ABC7	2.25139	1.17082	3.569e-07	16.0304	18	77	102	82.6	ATP-binding cassette sub-family B member 7, mitochondrial	Homo sapiens
Q96JM3	CHAMP1,C13orf8,CAMP,CHAMP,KIAA1802,ZNF828	4.61298	2.2057	1.18088e-11	10.7118	19	76	128	89.1	Chromosome alignment-maintaining phosphoprotein 1	Homo sapiens
O15090	ZNF536,KIAA0390	4.31317	2.10875	3.5452e-12	10.4841	18	76	95	141.4	Zinc finger protein 536	Homo sapiens
Q13356	PPIL2	2.93546	1.55359	9.75843e-10	12.6179	14	75	96	58.8	RING-type E3 ubiquitin-protein ligase PPIL2	Homo sapiens
P48634	PRRC2A,BAT2,G2	2.07589	1.05373	1.1164e-08	13.885	16	75	91	228.9	Protein PRRC2A	Homo sapiens
P56270	MAZ,ZNF801	9.68673	3.27601	2.7208e-11	11.1681	8	74	95	48.6	Myc-associated zinc finger protein	Homo sapiens
O75152	ZC3H11A,KIAA0663,ZC3HDC11A	3.06144	1.61421	9.46475e-07	16.6902	16	74	98	89.1	Zinc finger CCCH domain-containing protein 11A	Homo sapiens
A6NHR9	SMCHD1,KIAA0650	2.78142	1.47582	2.43205e-09	12.9088	19	74	100	226.4	Structural maintenance of chromosomes flexible hinge domain-containing protein 1	Homo sapiens
Q8WVM0	TFB1M,CGI-75	2.50275	1.32351	1.37444e-06	17.0329	13	74	92	39.5	Dimethyladenosine transferase 1, mitochondrial	Homo sapiens
Q13148	TARDBP,TDP43	3.04281	1.6054	2.87639e-18	7.34932	9	73	95	44.7	TAR DNA-binding protein 43	Homo sapiens
Q9H857	NT5DC2	2.62065	1.38992	3.15939e-11	11.2733	15	73	84	60.7	5'-nucleotidase domain-containing protein 2	Homo sapiens
P51532	SMARCA4,BAF190A,BRG1,SNF2B,SNF2L4	2.14457	1.10069	1.4414e-09	12.7527	15	73	95	184.6	Transcription activator BRG1	Homo sapiens
Q9NTJ5	SACM1L,KIAA0851,SAC1	2.43739	1.28533	9.21283e-07	16.6659	14	72	90	67	Phosphatidylinositide phosphatase SAC1	Homo sapiens
Q96EK4	THAP11,HRIHFB2206	2.59108	1.37355	2.43775e-11	11.0211	13	71	83	34.5	THAP domain-containing protein 11	Homo sapiens
Q13868	EXOSC2,RRP4	2.98826	1.57931	6.5593e-22	5.8791	12	70	78	32.8	Exosome complex component RRP4	Homo sapiens
Q15058	KIF14,KIAA0042	2.5646	1.35874	4.88672e-06	17.9193	18	70	105	186.5	Kinesin-like protein KIF14	Homo sapiens
Q15776	ZKSCAN8,ZNF192	2.03579	1.02559	0.00326487	29.2474	12	69	77	65.8	Zinc finger protein with KRAB and SCAN domains 8	Homo sapiens
Q8TF68	ZNF384,CAGH1,CIZ,NMP4,TNRC1	6.85048	2.7762	1.9165e-09	12.627	11	68	91	63.2	Zinc finger protein 384	Homo sapiens
O60315	ZEB2,KIAA0569,SIP1,ZFHX1B,ZFX1B,HRIHFB2411	4.44746	2.15298	7.32302e-16	7.96742	15	68	94	136.4	Zinc finger E-box-binding homeobox 2	Homo sapiens
O95870	ABHD16A,BAT5,G5,NG26,PP199	2.27802	1.18778	4.36351e-15	8.36397	15	68	93	63.2	Phosphatidylserine lipase ABHD16A	Homo sapiens
Q9UGU0	TCF20,KIAA0292,SPBP	2.19832	1.1364	1.28474e-08	13.617	14	68	81	211.8	Transcription factor 20	Homo sapiens
A8MW92	PHF20L1,CGI-72	2.79343	1.48204	2.97675e-07	15.6311	13	67	75	115	PHD finger protein 20-like protein 1	Homo sapiens
Q08379	GOLGA2	2.96344	1.56728	1.75237e-08	13.7358	14	66	82	113.1	Golgin subfamily A member 2	Homo sapiens
Q9H078	CLPB,HSP78,SKD3	2.38467	1.25379	1.98182e-08	13.7478	15	66	98	78.7	Caseinolytic peptidase B protein homolog	Homo sapiens
Q8N5G2	MACO1,TMEM57	4.19628	2.06911	8.31734e-20	6.09415	14	65	87	76.2	Macoilin	Homo sapiens
P12755	SKI	3.03769	1.60297	3.25764e-09	12.8298	11	65	77	80	Ski oncogene	Homo sapiens
Q7Z3K3	POGZ,KIAA0461,SUHW5,ZNF280E,ZNF635,Nbla00003	5.39085	2.43051	4.11541e-13	9.32796	14	64	83	155.3	Pogo transposable element with ZNF domain	Homo sapiens
Q92922	SMARCC1,BAF155	2.49206	1.31734	1.40753e-10	11.444	11	64	75	122.9	SWI/SNF complex subunit SMARCC1	Homo sapiens
Q9NZW5	MPP6,VAM1	4.27657	2.09645	1.40427e-12	9.6206	13	63	80	61.1	MAGUK p55 subfamily member 6	Homo sapiens
P98194	ATP2C1,KIAA1347,PMR1L,HUSSY-28	3.39993	1.76551	5.0779e-10	11.9028	13	63	74	100.6	Calcium-transporting ATPase type 2C member 1	Homo sapiens
Q9UKF6	CPSF3,CPSF73	2.80809	1.48959	2.25418e-07	15.0339	15	63	90	77.5	Cleavage and polyadenylation specificity factor subunit 3	Homo sapiens
Q6ZNB6	NFXL1,OZFP	2.58603	1.37074	2.82945e-10	11.7272	11	63	67	101.3	NF-X1-type zinc finger protein NFXL1	Homo sapiens
O43663	PRC1	2.45818	1.29759	3.34389e-06	17.4516	10	63	75	71.6	Protein regulator of cytokinesis 1	Homo sapiens
Q03164	KMT2A,ALL1,CXXC7,HRX,HTRX,MLL,MLL1,TRX1	2.1813	1.12519	2.98681e-07	15.4207	14	63	80	431.8	Histone-lysine N-methyltransferase 2A	Homo sapiens
Q9BU23	LMF2,TMEM112B,TMEM153	5.7134	2.51435	4.4698e-15	8.15645	10	62	69	79.7	Lipase maturation factor 2	Homo sapiens
Q8WVV9	HNRNPLL,HNRPLL,SRRF,BLOCK24	5.42807	2.44044	6.11355e-11	10.7741	12	61	82	60.1	Heterogeneous nuclear ribonucleoprotein L-like	Homo sapiens
Q86V15	CASZ1,CST,SRG,ZNF693	3.45626	1.78921	3.05756e-08	13.7431	14	61	79	190.1	Zinc finger protein castor homolog 1	Homo sapiens
P52815	MRPL12,MRPL7,RPML12	3.18387	1.67078	1.18899e-08	13.1271	12	61	92	21.3	39S ribosomal protein L12, mitochondrial	Homo sapiens
P20585	MSH3,DUC1,DUG	2.63675	1.39876	1.8461e-09	12.2907	11	60	70	127.4	DNA mismatch repair protein Msh3	Homo sapiens
P18031	PTPN1,PTP1B	4.64632	2.21609	1.83982e-14	8.17713	11	59	79	50	Tyrosine-protein phosphatase non-receptor type 1	Homo sapiens
Q8WYQ5	DGCR8,C22orf12,DGCRK6,LP4941	4.52245	2.1771	1.49171e-20	5.48839	13	59	78	86	Microprocessor complex subunit DGCR8	Homo sapiens
Q9P0L0	VAPA,VAP33	4.47258	2.16111	7.33493e-14	8.69651	8	59	60	27.9	Vesicle-associated membrane protein-associated protein A	Homo sapiens
Q9H410	DSN1,C20orf172,MIS13	4.00045	2.00016	2.63541e-11	10.4562	9	59	62	40.1	Kinetochore-associated protein DSN1 homolog	Homo sapiens
P63244	GNB2L1,HLC7,PIG21	2.40874	1.26828	6.50312e-06	17.7657	13	59	80	35.1	Receptor of activated protein C kinase 1	Homo sapiens
Q9UKN8	GTF3C4	3.18641	1.67193	2.06753e-10	11.0979	12	58	76	92	General transcription factor 3C polypeptide 4	Homo sapiens
Q8IWA0	WDR75,UTP17	2.12659	1.08854	5.67309e-09	12.7952	11	58	71	94.5	WD repeat-containing protein 75	Homo sapiens
P56545	CTBP2	2.09821	1.06916	0.000170622	22.054	11	58	83	48.9	C-terminal-binding protein 2	Homo sapiens
Q9UL40	ZNF346,JAZ	12.6774	3.66419	1.64197e-09	12.0056	12	57	82	32.9	Zinc finger protein 346	Homo sapiens
P08865	RPSA,LAMBR,LAMR1	4.95566	2.30908	2.88546e-07	15.1416	10	57	70	32.9	40S ribosomal protein SA	Homo sapiens
Q9BTD8	RBM42	3.45558	1.78893	1.00769e-08	13.0355	8	57	72	50.4	RNA-binding protein 42	Homo sapiens
P51114	FXR1	3.29364	1.71968	6.85038e-17	6.93141	11	57	67	69.7	Fragile X mental retardation syndrome-related protein 1	Homo sapiens
P27694	RPA1,REPA1,RPA70	2.11704	1.08205	1.16876e-08	13.1169	11	57	67	68.1	Replication protein A 70 kDa DNA-binding subunit	Homo sapiens
P35637	FUS,TLS	9.00144	3.17016	4.13333e-12	9.56088	9	56	68	53.4	RNA-binding protein FUS	Homo sapiens
Q15366	PCBP2	4.16593	2.05864	8.82688e-07	15.8638	8	55	69	38.6	Poly(rC)-binding protein 2	Homo sapiens
Q9ULV3	CIZ1,LSFR1,NP94,ZNF356	2.57893	1.36677	3.3121e-05	19.4715	11	55	77	100	Cip1-interacting zinc finger protein	Homo sapiens
Q12948	FOXC1,FKHL7,FREAC3	2.52487	1.33621	1.47772e-06	16.3693	7	55	64	56.8	Forkhead box protein C1	Homo sapiens
P82912	MRPS11,RPMS11,HCC2	2.22981	1.15692	1.92646e-09	12.0886	7	55	69	20.6	28S ribosomal protein S11, mitochondrial	Homo sapiens
Q8IZ69	TRMT2A,HTF9C	2.13177	1.09205	3.53289e-06	17.154	10	55	64	68.7	tRNA (uracil-5-)-methyltransferase homolog A	Homo sapiens
Q9P2N5	RBM27,KIAA1311	3.05712	1.61217	0.000148729	21.646	10	54	72	118.7	RNA-binding protein 27	Homo sapiens
Q15326	ZMYND11,BRAM1,BS69	2.24622	1.1675	1.27758e-13	8.41142	10	54	70	71	Zinc finger MYND domain-containing protein 11	Homo sapiens
Q16670	ZSCAN26,ZNF187	5.34226	2.41745	1.23852e-13	8.30151	9	53	66	55.3	Zinc finger and SCAN domain-containing protein 26	Homo sapiens
Q96CP6	GRAMD1A,KIAA1533	4.01186	2.00427	4.16294e-17	6.44743	10	53	69	80.7	Protein Aster-A	Homo sapiens
O95696	BRD1,BRL,BRPF2	3.03284	1.60067	1.03297e-07	14.0385	11	53	71	119.5	Bromodomain-containing protein 1	Homo sapiens
Q15022	SUZ12,CHET9,JJAZ1,KIAA0160	2.70724	1.43682	1.06199e-08	12.7411	12	53	74	83.1	Polycomb protein SUZ12	Homo sapiens
Q96QC0	PPP1R10,CAT53,FB19,PNUTS	4.15872	2.05614	0.000213186	21.9332	14	52	77	99.1	Serine/threonine-protein phosphatase 1 regulatory subunit 10	Homo sapiens
Q9NYK5	MRPL39,C21orf92,MRPL5,RPML5,MSTP003,PRED22	3.77357	1.91593	4.4473e-14	8.12606	9	52	54	38.7	39S ribosomal protein L39, mitochondrial	Homo sapiens
O00139	KIF2A,KIF2,KNS2	3.6853	1.88178	3.38114e-12	9.20525	12	52	63	80	Kinesin-like protein KIF2A	Homo sapiens
O43148	RNMT,KIAA0398	3.56289	1.83305	5.17295e-05	19.8289	11	52	68	54.8	mRNA cap guanine-N7 methyltransferase	Homo sapiens
Q5TA45	INTS11,CPSF3L,RC68	2.94221	1.5569	8.41923e-11	10.5635	9	52	63	67.7	Integrator complex subunit 11	Homo sapiens
P49761	CLK3	2.14215	1.09906	6.28384e-05	20.3169	9	52	60	73.5	Dual specificity protein kinase CLK3	Homo sapiens
Q9HCC0	MCCC2,MCCB	5.59817	2.48495	2.70315e-15	7.11747	11	51	58	61.3	Methylcrotonoyl-CoA carboxylase beta chain, mitochondrial	Homo sapiens
Q14119	VEZF1,DB1,ZNF161	6.93924	2.79478	1.74026e-21	4.57245	8	50	70	56.9	Vascular endothelial zinc finger 1	Homo sapiens
Q7Z2W4	ZC3HAV1,ZC3HDC2,PRO1677	2.2038	1.13999	0.000333468	22.8211	12	50	65	101.4	Zinc finger CCCH-type antiviral protein 1	Homo sapiens
Q99714	HSD17B10,ERAB,HADH2,MRPP2,SCHAD,SDR5C1,XH98G2	2.09623	1.0678	0.0261675	38.5308	12	50	71	26.9	3-hydroxyacyl-CoA dehydrogenase type-2	Homo sapiens
P62857	RPS28	4.33756	2.11688	2.65432e-08	13.0877	7	49	55	7.8	40S ribosomal protein S28	Homo sapiens
Q2TAY7	SMU1	2.65072	1.40639	1.95622e-13	8.22311	8	49	53	57.5	WD40 repeat-containing protein SMU1	Homo sapiens
Q06587	RING1,RNF1	2.51141	1.3285	3.28865e-07	14.7703	7	49	54	42.4	E3 ubiquitin-protein ligase RING1	Homo sapiens
Q8NCA5	FAM98A	2.22988	1.15697	0.000400715	23.2005	8	49	58	55.3	Protein FAM98A	Homo sapiens
P50454	SERPINH1,CBP1,CBP2,HSP47,SERPINH2,PIG14	2.11444	1.08028	2.67134e-08	12.9949	10	49	60	46.4	Serpin H1	Homo sapiens
Q8IV63	VRK3	5.82826	2.54306	4.12614e-25	3.48537	9	48	52	52.9	Inactive serine/threonine-protein kinase VRK3	Homo sapiens
Q9NSC2	SALL1,SAL1,ZNF794	4.3083	2.10712	3.58479e-07	14.7441	10	48	57	140.4	Sal-like protein 1	Homo sapiens
P12694	BCKDHA	3.29213	1.71902	3.4034e-07	14.6075	9	48	62	50.5	2-oxoisovalerate dehydrogenase subunit alpha, mitochondrial	Homo sapiens
Q9NXV6	CDKN2AIP,CARF	3.12176	1.64236	1.08183e-06	15.6246	9	48	56	61.1	CDKN2A-interacting protein	Homo sapiens
O43824	GTPBP6,PGPL	2.9487	1.56008	2.57182e-13	8.18687	9	48	58	56.9	Putative GTP-binding protein 6	Homo sapiens
Q96T17	MAP7D2	2.72392	1.44568	3.18066e-06	16.5891	10	48	58	82	MAP7 domain-containing protein 2	Homo sapiens
P19525	EIF2AK2,PKR,PRKR	2.42588	1.27851	5.06956e-06	17.0583	9	48	66	62.1	Interferon-induced, double-stranded RNA-activated protein kinase	Homo sapiens
O75110	ATP9A,ATPIIA,KIAA0611	3.27775	1.71271	4.07389e-08	13.0393	11	47	59	118.6	Probable phospholipid-transporting ATPase IIA	Homo sapiens
Q9NRR4	DROSHA,RN3,RNASE3L,RNASEN	2.8225	1.49697	6.97888e-05	20.0238	8	47	68	159.3	Ribonuclease 3	Homo sapiens
Q9UER7	DAXX,BING2,DAP6	2.51644	1.33139	2.07626e-08	12.6359	11	47	57	81.4	Death domain-associated protein 6	Homo sapiens
Q9H2P0	ADNP,ADNP1,KIAA0784	2.50639	1.32561	8.90409e-05	20.1115	13	47	71	123.6	Activity-dependent neuroprotector homeobox protein	Homo sapiens
Q9UPN9	TRIM33,KIAA1113,RFG7,TIF1G	5.10146	2.35091	1.50973e-19	5.01083	9	46	52	122.5	E3 ubiquitin-protein ligase TRIM33	Homo sapiens
Q15120	PDK3,PDHK3	5.03357	2.33158	3.11484e-11	9.54319	9	46	55	46.9	[Pyruvate dehydrogenase (acetyl-transferring)] kinase isozyme 3, mitochondrial	Homo sapiens
O00178	GTPBP1	4.67359	2.22453	7.59249e-13	8.39308	8	46	52	72.5	GTP-binding protein 1	Homo sapiens
Q9Y520	PRRC2C,BAT2D1,BAT2L2,KIAA1096,XTP2	3.15531	1.65778	5.75308e-09	11.8994	9	46	52	316.9	Protein PRRC2C	Homo sapiens
Q15392	DHCR24,KIAA0018	2.98604	1.57824	9.88104e-10	10.8628	7	46	59	60.1	Delta(24)-sterol reductase	Homo sapiens
P31274	HOXC9,HOX3B	2.0752	1.05325	1.03714e-06	15.2895	9	46	66	29.2	Homeobox protein Hox-C9	Homo sapiens
O60341	KDM1A,AOF2,KDM1,KIAA0601,LSD1	4.3164	2.10983	7.43166e-09	11.8075	11	45	68	92.9	Lysine-specific histone demethylase 1A	Homo sapiens
Q9Y314	NOSIP,CGI-25	4.07482	2.02674	4.18052e-09	11.5994	7	45	61	33.2	Nitric oxide synthase-interacting protein	Homo sapiens
Q9H147	DNTTIP1,C20orf167,TDIF1	3.74307	1.90422	1.56401e-09	11.211	8	45	48	37	Deoxynucleotidyltransferase terminal-interacting protein 1	Homo sapiens
Q9NWW7	C2orf42	2.25998	1.17631	5.04252e-09	11.8266	9	45	51	64.1	Uncharacterized protein C2orf42	Homo sapiens
Q8WXX5	DNAJC9	2.19092	1.13154	0.0060448	30.4902	9	45	54	29.9	DnaJ homolog subfamily C member 9	Homo sapiens
Q969G3	SMARCE1,BAF57	2.93456	1.55314	1.39126e-06	15.4343	9	44	54	46.6	SWI/SNF-related matrix-associated actin-dependent regulator of chromatin subfamily E member 1	Homo sapiens
Q9UKY4	POMT2	2.3968	1.26111	2.36997e-05	18.5013	8	44	62	84.2	Protein O-mannosyl-transferase 2	Homo sapiens
Q13185	CBX3	2.36256	1.24035	0.000272662	22.1987	7	44	51	20.8	Chromobox protein homolog 3	Homo sapiens
Q96EP5	DAZAP1	3.58819	1.84326	2.69634e-06	16.0319	9	43	54	43.4	DAZ-associated protein 1	Homo sapiens
P13682	ZNF35	5.41993	2.43827	4.46523e-09	11.3852	9	42	49	59.1	Zinc finger protein 35	Homo sapiens
O94761	RECQL4,RECQ4	2.94648	1.55899	1.74789e-06	15.3977	10	42	53	133.1	ATP-dependent DNA helicase Q4	Homo sapiens
Q9Y5B9	SUPT16H,FACT140,FACTP140	2.27007	1.18274	0.000188343	21.4463	8	42	45	119.9	FACT complex subunit SPT16	Homo sapiens
Q12788	TBL3,SAZD	2.06827	1.04842	0.000345374	22.569	8	42	47	89	Transducin beta-like protein 3	Homo sapiens
Q9P2Y4	ZNF219	9.44235	3.23915	1.41692e-09	10.6405	9	41	48	76.9	Zinc finger protein 219	Homo sapiens
Q9BXK1	KLF16,BTEB4,NSLP2	5.64871	2.49792	2.69304e-12	8.12244	7	41	48	25.4	Krueppel-like factor 16	Homo sapiens
Q8IWZ8	SUGP1,SF4	2.62605	1.39289	9.58874e-09	11.3811	11	41	58	72.5	SURP and G-patch domain-containing protein 1	Homo sapiens
Q15910	EZH2,KMT6	2.41251	1.27053	1.2268e-06	15.0771	8	41	48	85.4	Histone-lysine N-methyltransferase EZH2	Homo sapiens
Q64LD2	WDR25,C14orf67	2.23462	1.16003	1.54646e-11	8.74073	9	41	60	60.2	WD repeat-containing protein 25	Homo sapiens
P52952	NKX2-5,CSX,NKX2.5,NKX2E	2.1778	1.12287	1.83433e-05	17.8616	8	41	52	34.9	Homeobox protein Nkx-2.5	Homo sapiens
Q9BZF1	OSBPL8,KIAA1451,ORP8,OSBP10	6.33515	2.66338	3.22411e-12	8.188	8	40	42	101.2	Oxysterol-binding protein-related protein 8	Homo sapiens
Q92766	RREB1,FINB	4.5576	2.18828	2.97312e-12	7.83891	10	40	57	181.4	Ras-responsive element-binding protein 1	Homo sapiens
O00148	DDX39A,DDX39	3.48119	1.79958	7.44016e-15	6.28689	8	40	52	49.1	ATP-dependent RNA helicase DDX39A	Homo sapiens
Q96JM7	L3MBTL3,KIAA1798,MBT1	3.21226	1.68359	9.25636e-11	9.28417	9	40	51	88.3	Lethal(3)malignant brain tumor-like protein 3	Homo sapiens
Q53EQ6	TIGD5	3.06252	1.61472	1.85589e-19	4.22767	9	40	50	69.2	Tigger transposable element-derived protein 5	Homo sapiens
Q15005	SPCS2,KIAA0102,SPC25	2.21913	1.14999	0.0220569	36.9547	8	40	52	25	Signal peptidase complex subunit 2	Homo sapiens
Q9BYW2	SETD2,HIF1,HYPB,KIAA1732,KMT3A,SET2,HSPC069	2.02135	1.01532	7.49903e-07	14.6659	8	40	47	287.6	Histone-lysine N-methyltransferase SETD2	Homo sapiens
Q96KR1	ZFR	4.25132	2.08791	1.00694e-11	8.43161	7	39	44	117	Zinc finger RNA-binding protein	Homo sapiens
Q9BPX6	MICU1,CALC,CBARA1	3.69107	1.88404	9.90637e-06	16.8955	8	39	47	54.4	Calcium uptake protein 1, mitochondrial	Homo sapiens
O75123	ZNF623,KIAA0628	2.39744	1.26149	2.24786e-06	15.3584	7	39	48	61.4	Zinc finger protein 623	Homo sapiens
P61962	DCAF7,HAN11,WDR68	2.26471	1.17933	1.02653e-05	16.9375	8	39	56	38.9	DDB1- and CUL4-associated factor 7	Homo sapiens
P25398	RPS12	2.10512	1.0739	0.00280729	27.456	6	39	47	14.5	40S ribosomal protein S12	Homo sapiens
Q92878	RAD50	3.86948	1.95214	1.41106e-15	5.5599	9	38	48	153.9	DNA repair protein RAD50	Homo sapiens
Q9Y673	ALG5,HSPC149	3.70513	1.88952	3.43026e-12	7.89003	6	38	45	36.9	Dolichyl-phosphate beta-glucosyltransferase	Homo sapiens
P07814	EPRS1,EPRS,GLNS,PARS,QARS,QPRS,PIG32	3.43071	1.77851	1.72884e-11	8.46414	8	38	39	170.6	Bifunctional glutamate/proline--tRNA ligase	Homo sapiens
Q9P0I2	EMC3,TMEM111	3.31346	1.72834	1.34272e-07	12.9083	8	38	45	30	ER membrane protein complex subunit 3	Homo sapiens
Q86Y79	PTRH1,C9orf115	2.99919	1.58457	2.30321e-06	15.3843	6	38	44	22.9	Probable peptidyl-tRNA hydrolase	Homo sapiens
Q92667	AKAP1,AKAP149,PRKA1	2.99498	1.58255	2.0196e-09	10.353	7	38	52	97.3	A-kinase anchor protein 1, mitochondrial	Homo sapiens
Q5VT52	RPRD2,KIAA0460,HSPC099	2.91678	1.54438	2.8306e-07	13.4498	9	38	55	156	Regulation of nuclear pre-mRNA domain-containing protein 2	Homo sapiens
Q9NXL9	MCM9,C6orf61,MCMDC1	2.74022	1.45429	7.40161e-06	16.2772	9	38	56	127.3	DNA helicase MCM9	Homo sapiens
Q86UT6	NLRX1,NOD26,NOD5,NOD9	2.28386	1.19147	1.95757e-05	17.6902	8	38	43	107.6	NLR family member X1	Homo sapiens
Q3MIP1	ITPRIPL2	2.00633	1.00456	6.15426e-07	14.218	8	38	44	58.4	Inositol 1,4,5-trisphosphate receptor-interacting protein-like 2	Homo sapiens
Q6DD87	ZNF787	8.6251	3.10854	2.68506e-06	15.2189	8	37	48	40.4	Zinc finger protein 787	Homo sapiens
O15371	EIF3D,EIF3S7	4.14897	2.05275	1.48486e-09	10.0121	9	37	45	64	Eukaryotic translation initiation factor 3 subunit D	Homo sapiens
Q8N0Y2	ZNF444,EZF2,ZSCAN17	3.23744	1.69485	0.000286226	21.5281	8	37	47	35.2	Zinc finger protein 444	Homo sapiens
Q969J2	ZKSCAN4,ZNF307,ZNF427	3.09409	1.62951	0.00349998	27.8621	8	37	46	61.6	Zinc finger protein with KRAB and SCAN domains 4	Homo sapiens
Q9BQF6	SENP7,KIAA1707,SSP2,SUSP2	2.56587	1.35945	5.88296e-08	12.49	7	37	40	119.7	Sentrin-specific protease 7	Homo sapiens
O96019	ACTL6A,BAF53,BAF53A,INO80K	2.46635	1.30238	1.07388e-05	16.6945	8	37	48	47.5	Actin-like protein 6A	Homo sapiens
Q14938	NFIX	2.45305	1.29458	3.25141e-10	9.48826	7	37	45	55.1	Nuclear factor 1 X-type	Homo sapiens
Q8IWI9	MGA,KIAA0518,MAD5	2.21921	1.15005	0.000172984	20.8551	7	37	39	336.2	MAX gene-associated protein	Homo sapiens
O76024	WFS1	2.13621	1.09505	0.00660039	30.2265	9	37	43	100.3	Wolframin	Homo sapiens
Q8NF37	LPCAT1,AYTL2,PFAAP3	2.12077	1.08459	0.00018681	20.9992	5	37	44	59.2	Lysophosphatidylcholine acyltransferase 1	Homo sapiens
Q96MW7	TIGD1	2.02894	1.02073	2.9008e-06	15.4517	8	37	45	67.3	Tigger transposable element-derived protein 1	Homo sapiens
Q9HBE1	PATZ1,PATZ,RIAZ,ZBTB19,ZNF278,ZSG	3.4358	1.78065	1.09935e-09	9.46589	10	36	55	74.1	POZ-, AT hook-, and zinc finger-containing protein 1	Homo sapiens
Q9UJA3	MCM8,C20orf154	3.26172	1.70564	2.3182e-11	8.21767	8	36	41	93.7	DNA helicase MCM8	Homo sapiens
Q9BX10	GTPBP2	3.21609	1.68531	1.7363e-09	9.90489	9	36	52	65.8	GTP-binding protein 2	Homo sapiens
Q9ULJ3	ZBTB21,KIAA1227,ZNF295	2.27047	1.18299	8.28186e-05	19.3841	8	36	50	118.9	Zinc finger and BTB domain-containing protein 21	Homo sapiens
Q9NS91	RAD18,RNF73	3.11029	1.63705	2.57952e-10	8.8058	7	35	54	56.2	E3 ubiquitin-protein ligase RAD18	Homo sapiens
Q01844	EWSR1,EWS	2.63186	1.39608	0.0162173	34.6277	5	35	39	68.5	RNA-binding protein EWS	Homo sapiens
O94776	MTA2,MTA1L1,PID	2.59302	1.37463	0.00353943	27.7786	8	35	41	75	Metastasis-associated protein MTA2	Homo sapiens
P12532	CKMT1A,CKMT,CKMT1B	2.44101	1.28748	0.00441138	28.5547	8	35	47	47	Creatine kinase U-type, mitochondrial	Homo sapiens
P63208	SKP1,EMC19,OCP2,SKP1A,TCEB1L	2.42338	1.27702	0.000915335	24.0116	6	35	37	18.7	S-phase kinase-associated protein 1	Homo sapiens
Q6PJP8	DCLRE1A,KIAA0086,SNM1,SNM1A	2.32109	1.2148	1.31394e-07	12.7232	6	35	45	116.4	DNA cross-link repair 1A protein	Homo sapiens
P08559	PDHA1,PHE1A	2.2281	1.15581	0.00032051	21.7431	6	35	36	43.3	Pyruvate dehydrogenase E1 component subunit alpha, somatic form, mitochondrial	Homo sapiens
O95201	ZNF205,ZNF210	4.72103	2.2391	3.77865e-07	12.9475	8	34	46	60.6	Zinc finger protein 205	Homo sapiens
Q8WWY3	PRPF31,PRP31	3.83963	1.94097	5.26609e-10	9.12263	8	34	50	55.5	U4/U6 small nuclear ribonucleoprotein Prp31	Homo sapiens
P58317	ZNF121,ZNF20	2.7533	1.46116	1.79334e-05	16.964	7	34	42	44.7	Zinc finger protein 121	Homo sapiens
Q9Y5Q8	GTF3C5,CDABP0017	2.64673	1.40421	0.00039776	21.8984	8	34	48	59.6	General transcription factor 3C polypeptide 5	Homo sapiens
Q6ZNH5	ZNF497	4.50044	2.17007	2.61857e-07	12.8573	7	33	38	54.7	Zinc finger protein 497	Homo sapiens
Q9UK33	ZNF580	4.30631	2.10645	0.0192015	35.5588	6	33	38	18.8	Zinc finger protein 580	Homo sapiens
O75396	SEC22B,SEC22L1	3.74137	1.90357	4.72441e-12	7.23985	6	33	40	24.6	Vesicle-trafficking protein SEC22b	Homo sapiens
Q92793	CREBBP,CBP	2.92518	1.54853	0.000340335	21.0384	10	33	52	265.4	CREB-binding protein	Homo sapiens
O60870	KIN,BTCD,KIN17	2.86279	1.51742	0.00115425	23.9806	7	33	47	45.4	DNA/RNA-binding protein KIN17	Homo sapiens
Q15024	EXOSC7,KIAA0116,RRP42	2.72407	1.44577	7.46669e-05	18.9024	6	33	39	31.8	Exosome complex component RRP42	Homo sapiens
Q96K30	RITA,C12orf52,PSEC0043	2.62074	1.38997	3.99532e-09	9.93012	6	33	43	28.6	RBPJ-interacting and tubulin-associated protein 1	Homo sapiens
Q00610	CLTC,CLH17,CLTCL2,KIAA0034	2.32706	1.21851	8.20482e-08	12.0118	7	33	46	191.6	Clathrin heavy chain 1	Homo sapiens
Q14257	RCN2,ERC55	2.31899	1.2135	1.65063e-05	16.6731	7	33	42	36.9	Reticulocalbin-2	Homo sapiens
Q9BYJ9	YTHDF1,C20orf21	4.51597	2.17504	1.39777e-06	13.8533	7	32	48	60.9	YTH domain-containing family protein 1	Homo sapiens
Q8NAF0	ZNF579	2.98753	1.57895	1.34857e-05	16.4322	7	32	37	60.5	Zinc finger protein 579	Homo sapiens
Q99676	ZNF184	2.74585	1.45725	0.0412765	41.2331	7	32	38	86.2	Zinc finger protein 184	Homo sapiens
Q9NUA8	ZBTB40,KIAA0478	2.16751	1.11604	0.00118513	24.2219	7	32	42	138.1	Zinc finger and BTB domain-containing protein 40	Homo sapiens
Q6ICH7	ASPHD2	2.09285	1.06547	0.000213546	20.5231	6	32	43	41.7	Aspartate beta-hydroxylase domain-containing protein 2	Homo sapiens
Q96MX3	ZNF48,ZNF553	9.81689	3.29527	4.14011e-07	12.5635	7	31	45	67.8	Zinc finger protein 48	Homo sapiens
Q8IYU8	MICU2,EFHA1	6.04078	2.59473	1.76534e-10	8.42328	6	31	34	49.7	Calcium uptake protein 2, mitochondrial	Homo sapiens
O95409	ZIC2	4.20794	2.07311	3.80992e-11	7.5588	7	31	39	55	Zinc finger protein ZIC 2	Homo sapiens
Q7Z434	MAVS,IPS1,KIAA1271,VISA	3.65973	1.87174	7.31762e-12	6.93863	6	31	35	56.5	Mitochondrial antiviral-signaling protein	Homo sapiens
Q5VV52	ZNF691	2.79347	1.48206	0.000754954	22.9543	7	31	38	35.8	Zinc finger protein 691	Homo sapiens
Q6NSI4	CXorf57	2.19461	1.13397	0.0123073	32.7343	7	31	38	97.6	RPA-related protein RADX	Homo sapiens
P99999	CYCS,CYC	2.13937	1.09719	7.40069e-06	15.7465	6	31	32	11.7	Cytochrome c	Homo sapiens
P53701	HCCS,CCHL	7.1541	2.83877	2.55853e-12	6.32384	5	30	38	30.6	Cytochrome c-type heme lyase	Homo sapiens
Q13112	CHAF1B,CAF1A,CAF1P60,MPHOSPH7,MPP7	2.62735	1.39361	6.18422e-08	11.1416	7	30	38	61.5	Chromatin assembly factor 1 subunit B	Homo sapiens
Q96JB5	CDK5RAP3,IC53,LZAP,MSTP016,OK/SW-cl.114,PP1553	2.04743	1.03381	1.46139e-07	12.0046	6	30	36	56.9	CDK5 regulatory subunit-associated protein 3	Homo sapiens
Q02446	SP4	5.09969	2.35041	2.39385e-09	8.62236	6	29	44	82	Transcription factor Sp4	Homo sapiens
O95948	ONECUT2,HNF6B	3.72741	1.89818	1.72795e-09	9.00164	6	29	32	54.3	One cut domain family member 2	Homo sapiens
Q15118	PDK1,PDHK1	3.62048	1.85618	0.000399981	20.9404	8	29	40	49.2	[Pyruvate dehydrogenase (acetyl-transferring)] kinase isozyme 1, mitochondrial	Homo sapiens
P12956	XRCC6,G22P1	3.25568	1.70296	2.24119e-08	9.93922	8	29	43	69.8	X-ray repair cross-complementing protein 6	Homo sapiens
Q6P158	DHX57	2.99622	1.58315	7.30903e-07	13.0456	6	29	31	155.6	Putative ATP-dependent RNA helicase DHX57	Homo sapiens
Q53HL2	CDCA8,PESCRG3	2.1812	1.12512	3.14947e-06	14.1526	7	29	40	31.3	Borealin	Homo sapiens
Q2PZI1	DPY19L1,GA0500,KIAA0877	2.10173	1.07157	4.73152e-06	14.5874	4	29	42	77.3	Probable C-mannosyltransferase DPY19L1	Homo sapiens
Q9H5H4	ZNF768	8.07722	3.01386	4.855e-07	12.4382	6	28	35	60.2	Zinc finger protein 768	Homo sapiens
Q9P2F9	ZNF319,KIAA1388	7.07839	2.82342	0.000188326	19.6835	4	28	41	65.5	Zinc finger protein 319	Homo sapiens
Q9Y4X4	KLF12,AP2REP,HSPC122	4.47541	2.16202	0.00306269	26.2975	5	28	37	44.2	Krueppel-like factor 12	Homo sapiens
Q13547	HDAC1,RPD3L1	3.62657	1.85861	2.28377e-11	6.55612	6	28	42	55.1	Histone deacetylase 1	Homo sapiens
P42695	NCAPD3,CAPD3,KIAA0056	3.34387	1.74152	1.06702e-08	9.76645	6	28	35	168.9	Condensin-2 complex subunit D3	Homo sapiens
Q06330	RBPJ,IGKJRB,IGKJRB1,RBPJK,RBPSUH	2.55164	1.35142	0.000104856	18.6517	6	28	29	55.6	Recombining binding protein suppressor of hairless	Homo sapiens
P24928	POLR2A,POLR2	2.29213	1.19669	0.022923	36.0089	7	28	36	217.2	DNA-directed RNA polymerase II subunit RPB1	Homo sapiens
P27824	CANX	2.27856	1.18813	8.39249e-05	18.2985	6	28	35	67.6	Calnexin	Homo sapiens
Q52LJ0	FAM98B	9.23841	3.20764	3.02554e-10	7.62104	6	27	30	45.5	Protein FAM98B	Homo sapiens
Q13586	STIM1,GOK	4.28524	2.09938	2.54641e-09	8.65731	6	27	34	77.4	Stromal interaction molecule 1	Homo sapiens
P17041	ZNF32,KOX30	3.53036	1.81981	1.29224e-05	15.4629	4	27	33	31	Zinc finger protein 32	Homo sapiens
Q15006	EMC2,KIAA0103,TTC35	3.17271	1.66572	1.26424e-07	10.8084	7	27	39	34.8	ER membrane protein complex subunit 2	Homo sapiens
P82673	MRPS35,MRPS28,HDCMD11P,MDS023,PSEC0213	2.99696	1.5835	3.2925e-06	13.9331	6	27	31	36.8	28S ribosomal protein S35, mitochondrial	Homo sapiens
Q8TAQ2	SMARCC2,BAF170	2.98935	1.57983	0.0237781	36.2588	6	27	31	132.9	SWI/SNF complex subunit SMARCC2	Homo sapiens
Q96AY2	EME1,MMS4	2.58514	1.37024	1.60477e-07	10.9864	7	27	38	63.3	Crossover junction endonuclease EME1	Homo sapiens
P78364	PHC1,EDR1,PH1	2.51565	1.33093	0.0127719	32.4384	6	27	38	105.5	Polyhomeotic-like protein 1	Homo sapiens
Q9H165	BCL11A,CTIP1,EVI9,KIAA1809,ZNF856	2.39465	1.25981	0.0016801	24.4248	5	27	32	91.2	B-cell lymphoma/leukemia 11A	Homo sapiens
Q99755	PIP5K1A	2.37338	1.24694	6.84748e-07	12.7355	3	27	29	62.6	Phosphatidylinositol 4-phosphate 5-kinase type-1 alpha	Homo sapiens
O94762	RECQL5,RECQ5	2.36249	1.24031	0.00209662	25.0628	6	27	30	108.9	ATP-dependent DNA helicase Q5	Homo sapiens
Q8NDX6	ZNF740,TB7	10.1114	3.33791	1.65876e-08	9.43486	4	26	34	21.9	Zinc finger protein 740	Homo sapiens
Q16576	RBBP7,RBAP46	4.41653	2.14291	2.88002e-07	11.432	5	26	38	47.8	Histone-binding protein RBBP7	Homo sapiens
O00192	ARVCF	2.77824	1.47417	9.89543e-06	14.864	6	26	34	104.6	Armadillo repeat protein deleted in velo-cardio-facial syndrome	Homo sapiens
Q99853	FOXB1,FKH5	2.47254	1.30599	4.78481e-06	14.3344	3	26	30	35	Forkhead box protein B1	Homo sapiens
Q8N5Y8	PARP16,ARTD15,C15orf30	2.46153	1.29955	0.0091308	30.6966	4	26	28	36.4	Protein mono-ADP-ribosyltransferase PARP16	Homo sapiens
Q9Y2S7	POLDIP2,PDIP38,POLD4,HSPC017	2.42637	1.2788	0.000388839	20.6239	6	26	31	42	Polymerase delta-interacting protein 2	Homo sapiens
Q8IX18	DHX40,DDX40,ARG147	2.38477	1.25385	2.43205e-09	8.63304	5	26	28	88.6	Probable ATP-dependent RNA helicase DHX40	Homo sapiens
P49116	NR2C2,TAK1,TR4	2.37629	1.24871	7.75546e-05	17.3534	7	26	36	65.4	Nuclear receptor subfamily 2 group C member 2	Homo sapiens
P08047	SP1,TSFP1	12.9231	3.69188	7.56727e-08	10.0937	5	25	32	80.7	Transcription factor Sp1	Homo sapiens
Q96SL8	FIZ1,ZNF798	7.44215	2.89572	2.45636e-12	5.46761	5	25	30	52	Flt3-interacting zinc finger protein 1	Homo sapiens
P28347	TEAD1,TCF13,TEF1	5.68304	2.50666	9.03176e-13	5.16333	4	25	29	47.9	Transcriptional enhancer factor TEF-1	Homo sapiens
Q9NW64	RBM22,ZC3H16,199G4	4.50556	2.1717	0.000155406	18.213	6	25	37	46.9	Pre-mRNA-splicing factor RBM22	Homo sapiens
Q13190	STX5,STX5A	4.38635	2.13302	8.2576e-11	6.42769	6	25	33	39.7	Syntaxin-5	Homo sapiens
Q9ULV4	CORO1C,CRN2,CRNN4	2.90359	1.53784	0.0414898	40.3501	6	25	29	53.2	Coronin-1C	Homo sapiens
Q5T5X7	BEND3,KIAA1553	2.78778	1.47912	0.00149945	23.3134	7	25	37	94.5	BEN domain-containing protein 3	Homo sapiens
O60563	CCNT1	2.64157	1.40139	0.000373122	20.5378	5	25	29	80.7	Cyclin-T1	Homo sapiens
P05412	JUN	2.42992	1.28091	7.28913e-06	14.1933	6	25	36	35.7	Transcription factor AP-1	Homo sapiens
P26196	DDX6,HLR2,RCK	2.40341	1.26508	0.00196846	24.6431	5	25	25	54.4	Probable ATP-dependent RNA helicase DDX6	Homo sapiens
Q8WUU5	GATAD1,ODAG	2.09255	1.06526	0.000627923	21.394	6	25	31	28.7	GATA zinc finger domain-containing protein 1	Homo sapiens
Q96GJ1	TRMT2B,CXorf34	2.07832	1.05542	0.00111669	23.0596	5	25	28	56.5	tRNA (uracil(54)-C(5))-methyltransferase homolog	Homo sapiens
P31260	HOXA10,HOX1H	2.05336	1.03799	0.0245855	36.3128	5	25	30	42.4	Homeobox protein Hox-A10	Homo sapiens
P61244	MAX,BHLHD4	2.03252	1.02327	0.000213713	19.4357	3	25	30	18.3	Protein max	Homo sapiens
Q03518	TAP1,ABCB2,PSF1,RING4,Y3	2.01431	1.01028	2.68362e-10	7.25673	5	25	35	87.2	Antigen peptide transporter 1	Homo sapiens
Q14444	CAPRIN1,GPIAP1,GPIP137,M11S1,RNG105	2.0115	1.00827	0.00359695	26.629	5	25	27	78.4	Caprin-1	Homo sapiens
Q7L3T8	PARS2	5.37692	2.42678	8.39074e-08	9.80321	6	24	29	53.3	Probable proline--tRNA ligase, mitochondrial	Homo sapiens
Q71SY5	MED25,ACID1,ARC92,PTOV2,TCBAP0758	4.68117	2.22687	1.88447e-08	9.18211	5	24	28	78.2	Mediator of RNA polymerase II transcription subunit 25	Homo sapiens
Q6ZMS4	ZNF852	4.05107	2.0183	0.000331521	19.9974	4	24	29	62.1	Zinc finger protein 852	Homo sapiens
Q8N5K1	CISD2,CDGSH2,ERIS,ZCD2	3.7259	1.89759	1.94803e-06	12.4354	5	24	32	15.3	CDGSH iron-sulfur domain-containing protein 2	Homo sapiens
Q9UKL3	CASP8AP2,FLASH,KIAA1315,RIP25	3.6352	1.86204	0.000692393	21.6263	5	24	27	222.7	CASP8-associated protein 2	Homo sapiens
Q9UII5	ZNF107,ZFD25,ZNF588	3.42127	1.77453	1.34288e-08	8.97128	5	24	28	90.7	Zinc finger protein 107	Homo sapiens
Q96EL3	MRPL53	3.11013	1.63698	0.000662821	21.525	3	24	30	12.1	39S ribosomal protein L53, mitochondrial	Homo sapiens
P33240	CSTF2	2.63366	1.39707	0.00040003	20.1013	5	24	29	61	Cleavage stimulation factor subunit 2	Homo sapiens
Q9BSJ8	ESYT1,FAM62A,KIAA0747,MBC2	2.28209	1.19035	0.00136329	22.7227	7	24	36	122.9	Extended synaptotagmin-1	Homo sapiens
Q8N5P1	ZC3H8,ZC3HDC8	6.48384	2.69685	7.04164e-07	11.0968	5	23	31	33.6	Zinc finger CCCH domain-containing protein 8	Homo sapiens
P63167	DYNLL1,DLC1,DNCL1,DNCLC1,HDLC1	6.2817	2.65115	1.08142e-07	9.99226	3	23	33	10.4	Dynein light chain 1, cytoplasmic	Homo sapiens
Q13151	HNRNPA0,HNRPA0	5.99495	2.58375	0.0440129	40.6974	5	23	31	30.8	Heterogeneous nuclear ribonucleoprotein A0	Homo sapiens
Q9NYZ3	GTSE1	4.14106	2.05	7.36712e-09	8.24817	5	23	27	76.6	G2 and S phase-expressed protein 1	Homo sapiens
Q8N1G0	ZNF687,KIAA1441	3.80539	1.92804	3.69235e-05	15.1024	7	23	34	129.5	Zinc finger protein 687	Homo sapiens
Q93009	USP7,HAUSP	3.5747	1.83782	0.000828814	21.4123	6	23	37	128.3	Ubiquitin carboxyl-terminal hydrolase 7	Homo sapiens
Q14168	MPP2,DLG2	3.36865	1.75217	0.0027074	24.8042	5	23	32	64.6	MAGUK p55 subfamily member 2	Homo sapiens
Q9ULK4	MED23,ARC130,CRSP3,DRIP130,KIAA1216,SUR2	3.08959	1.62742	1.27636e-06	12.0277	5	23	25	156.5	Mediator of RNA polymerase II transcription subunit 23	Homo sapiens
P56177	DLX1	2.97567	1.57322	0.00107249	22.4017	5	23	27	27.3	Homeobox protein DLX-1	Homo sapiens
Q8WVM8	SCFD1,C14orf163,KIAA0917,STXBP1L2,FKSG23	2.8306	1.50111	1.37412e-07	10.1756	5	23	25	72.4	Sec1 family domain-containing protein 1	Homo sapiens
Q96G25	MED8	2.60477	1.38115	2.21555e-07	10.53	4	23	25	29.1	Mediator of RNA polymerase II transcription subunit 8	Homo sapiens
P49959	MRE11,HNGS1,MRE11A	2.595	1.37573	0.00255532	24.928	5	23	28	80.6	Double-strand break repair protein MRE11	Homo sapiens
Q9UKL0	RCOR1,KIAA0071,RCOR	3.8648	1.95039	3.75544e-06	12.7196	5	22	29	53.3	REST corepressor 1	Homo sapiens
P35226	BMI1,PCGF4,RNF51	2.92093	1.54643	5.16032e-06	13.4607	3	22	23	36.9	Polycomb complex protein BMI-1	Homo sapiens
Q6NW34	C3orf17	2.90031	1.53621	3.06039e-06	12.4915	5	22	31	64.6	Nucleolus and neural progenitor protein	Homo sapiens
O75330	HMMR,IHABP,RHAMM	2.8737	1.52291	3.13256e-07	10.4082	4	22	26	84.1	Hyaluronan mediated motility receptor	Homo sapiens
P17987	TCP1,CCT1,CCTA	2.60754	1.38269	0.0118628	31.0553	4	22	25	60.3	T-complex protein 1 subunit alpha	Homo sapiens
Q96ST2	IWS1,IWS1L	2.3878	1.25568	2.0754e-08	8.47474	5	22	30	92	Protein IWS1 homolog	Homo sapiens
Q6P1K2	PMF1	2.32388	1.21653	0.0353527	38.7196	4	22	24	23.3	Polyamine-modulated factor 1	Homo sapiens
P30519	HMOX2,HO2	2.03905	1.0279	8.08079e-08	9.77365	4	22	28	36	Heme oxygenase 2	Homo sapiens
Q12824	SMARCB1,BAF47,INI1,SNF5L1	2.01671	1.012	0.00385132	26.3586	4	22	23	44.1	SWI/SNF-related matrix-associated actin-dependent regulator of chromatin subfamily B member 1	Homo sapiens
O43829	ZBTB14,ZFP161,ZNF478	1000	1000			5	21	21	51	Zinc finger and BTB domain-containing protein 14	Homo sapiens
Q14202	ZMYM3,DXS6673E,KIAA0385,ZNF261	1000	1000			7	21	21	152.4	Zinc finger MYM-type protein 3	Homo sapiens
Q16600	ZNF239,HOK2,MOK2	1000	1000			4	21	21	51.6	Zinc finger protein 239	Homo sapiens
Q14585	ZNF345	5.36953	2.4248	4.93423e-06	12.585	5	21	26	55.4	Zinc finger protein 345	Homo sapiens
Q09028	RBBP4,RBAP48	5.06263	2.33989	0.000277454	18.5816	4	21	23	47.7	Histone-binding protein RBBP4	Homo sapiens
Q9BWF3	RBM4,RBM4A	4.92559	2.3003	7.31262e-09	7.40618	5	21	27	40.3	RNA-binding protein 4	Homo sapiens
Q9NWK9	ZNHIT6,BCD1,C1orf181	4.32447	2.11252	1.36635e-07	9.32642	5	21	29	53.9	Box C/D snoRNA protein 1	Homo sapiens
O75925	PIAS1,DDXBP1	3.76075	1.91102	1.42545e-08	7.80084	5	21	28	71.8	E3 SUMO-protein ligase PIAS1	Homo sapiens
Q8NEM1	ZNF680	3.51867	1.81503	0.000444791	19.5991	5	21	24	61.8	Zinc finger protein 680	Homo sapiens
Q9BVI0	PHF20,C20orf104,GLEA2,HCA58,NZF,TZP	3.29755	1.7214	0.000172984	18.0512	4	21	21	115.4	PHD finger protein 20	Homo sapiens
O95292	VAPB,UNQ484/PRO983	3.29414	1.7199	0.00769365	28.8736	4	21	22	27.2	Vesicle-associated membrane protein-associated protein B/C	Homo sapiens
P61221	ABCE1,RLI,RNASEL1,RNASELI,RNS4I,OK/SW-cl.40	2.60202	1.37963	0.0416163	39.9159	4	21	24	67.3	ATP-binding cassette sub-family E member 1	Homo sapiens
Q05048	CSTF1	2.49192	1.31726	0.01043	30.3896	4	21	21	48.4	Cleavage stimulation factor subunit 1	Homo sapiens
Q01664	TFAP4,BHLHC41	2.02782	1.01993	0.000209194	18.0304	4	21	29	38.7	Transcription factor AP-4	Homo sapiens
Q15269	PWP2,PWP2H	2.00573	1.00413	9.26765e-05	16.9536	4	21	22	102.5	Periodic tryptophan protein 2 homolog	Homo sapiens
P04035	HMGCR	1000	1000			6	20	20	97.5	3-hydroxy-3-methylglutaryl-coenzyme A reductase	Homo sapiens
Q9H0L4	CSTF2T,KIAA0689	1000	1000			5	20	20	64.4	Cleavage stimulation factor subunit 2 tau variant	Homo sapiens
Q96PM9	ZNF385A,HZF,RZF,ZNF385	9.24751	3.20907	0.000189452	17.385	5	20	22	40.5	Zinc finger protein 385A	Homo sapiens
Q9BTL3	RAMMET,C15orf18,FAM103A1	9.18956	3.2	8.65531e-08	8.98175	3	20	21	14.4	RNA guanine-N7 methyltransferase activating subunit	Homo sapiens
Q6NUN9	ZNF746,PARIS	8.03713	3.00668	9.50715e-11	5.33853	4	20	22	69.1	Zinc finger protein 746	Homo sapiens
Q9NV88	INTS9,RC74	5.34917	2.41931	0.000116884	16.9348	4	20	22	73.8	Integrator complex subunit 9	Homo sapiens
Q9NPA0	EMC7,C11orf3,C15orf24,HT022,UNQ905/PRO1926	4.65719	2.21946	5.7178e-07	10.4626	3	20	21	26.5	ER membrane protein complex subunit 7	Homo sapiens
Q9Y2Y9	KLF13,BTEB3,NSLP1	4.00407	2.00147	1.40278e-10	5.49022	4	20	21	31.2	Krueppel-like factor 13	Homo sapiens
O60333	KIF1B,KIAA0591,KIAA1448	2.92118	1.54655	4.46069e-05	14.9059	5	20	26	204.5	Kinesin-like protein KIF1B	Homo sapiens
P33991	MCM4,CDC21	2.59094	1.37348	0.00128673	21.2906	6	20	31	96.6	DNA replication licensing factor MCM4	Homo sapiens
Q8NB78	KDM1B,AOF1,C6orf193,LSD2	2.22652	1.15479	0.00730704	28.2848	4	20	21	92.1	Lysine-specific histone demethylase 1B	Homo sapiens
Q9NNW5	WDR6	2.17347	1.12	1.05235e-07	8.64047	5	20	28	121.7	WD repeat-containing protein 6	Homo sapiens
Q5T8P6	RBM26,C13orf10,PRO1777	2.0471	1.03358	0.00240518	24.0626	4	20	21	113.6	RNA-binding protein 26	Homo sapiens
Q9UGR2	ZC3H7B,KIAA1031	5.64104	2.49596	2.02835e-05	13.2826	5	19	34	109.9	Zinc finger CCCH domain-containing protein 7B	Homo sapiens
Q96P16	RPRD1A,P15RS	4.94201	2.3051	6.52812e-05	14.9652	5	19	23	35.7	Regulation of nuclear pre-mRNA domain-containing protein 1A	Homo sapiens
O43929	ORC4,ORC4L	4.32421	2.11244	6.63778e-07	9.56149	4	19	23	50.4	Origin recognition complex subunit 4	Homo sapiens
Q9NRC1	ST7,FAM4A1,HELG,RAY1	3.37095	1.75316	1.75572e-05	13.6229	4	19	22	67.2	Suppressor of tumorigenicity 7 protein	Homo sapiens
Q9UJU2	LEF1	3.14836	1.6546	1.32637e-05	13.2618	4	19	22	44.2	Lymphoid enhancer-binding factor 1	Homo sapiens
Q5EBL8	PDZD11,AIPP1,PDZK11,PISP,HSPC227,UNQ6486/PRO21335	3.00596	1.58783	1.34783e-05	13.2823	4	19	22	16.1	PDZ domain-containing protein 11	Homo sapiens
Q9UII4	HERC5,CEB1,CEBP1	2.89672	1.53442	3.89869e-06	11.295	5	19	27	116.9	E3 ISG15--protein ligase HERC5	Homo sapiens
O75132	ZBED4,KIAA0637	2.60826	1.38309	7.18065e-05	15.6519	4	19	22	130.3	Zinc finger BED domain-containing protein 4	Homo sapiens
O00116	AGPS,AAG5	2.60383	1.38064	8.19878e-06	12.1439	4	19	26	72.9	Alkyldihydroxyacetonephosphate synthase, peroxisomal	Homo sapiens
O43684	BUB3	2.55022	1.35062	5.96232e-05	15.339	4	19	22	37.2	Mitotic checkpoint protein BUB3	Homo sapiens
O75940	SMNDC1,SMNR,SPF30	2.32941	1.21997	0.00089308	20.3146	4	19	24	26.7	Survival of motor neuron-related-splicing factor 30	Homo sapiens
Q9HCD5	NCOA5,KIAA1637	2.24285	1.16533	0.023796	34.7411	4	19	24	65.5	Nuclear receptor coactivator 5	Homo sapiens
Q9H0E3	SAP130	2.12744	1.08912	0.0123073	30.6075	4	19	20	110.3	Histone deacetylase complex subunit SAP130	Homo sapiens
Q6IQ49	SDE2,C1orf55	2.04085	1.02917	0.000757987	20.3976	4	19	22	49.7	Replication stress response regulator SDE2	Homo sapiens
Q9P0L2	MARK1,KIAA1477,MARK	2.0049	1.00353	0.0332457	36.9651	5	19	26	89	Serine/threonine-protein kinase MARK1	Homo sapiens
P16220	CREB1	5.27523	2.39923	5.95609e-05	14.2027	5	18	20	36.7	Cyclic AMP-responsive element-binding protein 1	Homo sapiens
P52907	CAPZA1	5.10426	2.3517	0.00060996	19.3707	4	18	22	32.9	F-actin-capping protein subunit alpha-1	Homo sapiens
Q9NUT2	ABCB8,MABC1	3.2179	1.68612	4.80063e-07	9.2767	4	18	24	80	Mitochondrial potassium channel ATP-binding subunit	Homo sapiens
O75820	ZNF189	2.93817	1.55492	8.77773e-06	12.2245	4	18	20	73	Zinc finger protein 189	Homo sapiens
Q9BW92	TARS2,TARSL1	2.80919	1.49015	0.000116658	15.9501	4	18	19	81	Threonine--tRNA ligase, mitochondrial	Homo sapiens
P56179	DLX6	2.54519	1.34777	2.28146e-06	10.7246	4	18	24	19.7	Homeobox protein DLX-6	Homo sapiens
O95453	PARN,DAN	2.38205	1.2522	0.0148538	30.7802	5	18	26	73.5	Poly(A)-specific ribonuclease PARN	Homo sapiens
P33527	ABCC1,MRP,MRP1	2.19829	1.13638	7.71471e-06	11.4533	5	18	23	171.6	Multidrug resistance-associated protein 1	Homo sapiens
O75150	RNF40,BRE1B,KIAA0661	2.04061	1.029	0.037174	37.9211	4	18	19	113.7	E3 ubiquitin-protein ligase BRE1B	Homo sapiens
P15622	ZNF250,ZNF647	5.2339	2.38789	0.00320466	23.666	3	17	29	63.5	Zinc finger protein 250	Homo sapiens
Q6NS38	ALKBH2,ABH2	4.68311	2.22747	0.000182416	15.5114	4	17	25	29.3	DNA oxidative demethylase ALKBH2	Homo sapiens
O95758	PTBP3,ROD1	3.62101	1.85639	0.00789743	27.3756	4	17	28	59.7	Polypyrimidine tract-binding protein 3	Homo sapiens
Q8N8Y5	ZFP41	3.5946	1.84583	0.000122791	15.4468	4	17	22	22.8	Zinc finger protein 41 homolog	Homo sapiens
Q8NAN2	MIGA1,FAM73A	3.13876	1.6502	9.10093e-06	11.6516	3	17	25	71	Mitoguardin 1	Homo sapiens
Q9UIU6	SIX4	2.80857	1.48984	3.8628e-05	14.1623	3	17	17	82.9	Homeobox protein SIX4	Homo sapiens
Q16643	DBN1,D0S117E	2.78133	1.47577	7.59218e-06	11.4323	4	17	20	71.4	Drebrin	Homo sapiens
P17098	ZNF8	2.63769	1.39927	0.00909825	28.0867	4	17	22	65	Zinc finger protein 8	Homo sapiens
O60481	ZIC3,ZNF203	2.62376	1.39163	0.00770172	27.2488	4	17	19	50.6	Zinc finger protein ZIC 3	Homo sapiens
Q86UY6	NAA40,NAT11,PATT1	2.40425	1.26559	0.00016084	15.9489	4	17	21	27.2	N-alpha-acetyltransferase 40	Homo sapiens
Q99700	ATXN2,ATX2,SCA2,TNRC13	2.24978	1.16978	0.0417571	38.9987	3	17	17	140.3	Ataxin-2	Homo sapiens
Q6ZU65	UBN2,KIAA2030	2.11883	1.08327	6.28361e-06	11.2164	4	17	19	146.1	Ubinuclein-2	Homo sapiens
Q7L5N7	LPCAT2,AGPAT11,AYTL1	1000	1000			5	16	16	60.2	Lysophosphatidylcholine acyltransferase 2	Homo sapiens
Q8NF99	ZNF397,ZNF47,ZSCAN15	8.43023	3.07557	1.7444e-08	6.33414	3	16	18	61.1	Zinc finger protein 397	Homo sapiens
Q9UBD5	ORC3,LATHEO,ORC3L	4.87672	2.28591	1.76541e-09	5.10488	3	16	23	82.3	Origin recognition complex subunit 3	Homo sapiens
Q99661	KIF2C,KNSL6	3.58032	1.84009	2.31537e-05	12.152	4	16	18	81.3	Kinesin-like protein KIF2C	Homo sapiens
O95568	METTL18,ASTP2,C1orf156	3.24946	1.7002	1.76535e-07	7.88177	3	16	18	42.1	Histidine protein methyltransferase 1 homolog	Homo sapiens
Q8IZH2	XRN1,SEP1	3.00248	1.58616	0.000139272	15.6761	3	16	16	194.1	5'-3' exoribonuclease 1	Homo sapiens
P83916	CBX1,CBX	2.66554	1.41443	0.000169943	15.3694	3	16	25	21.4	Chromobox protein homolog 1	Homo sapiens
O15091	KIAA0391,MRPP3	2.66483	1.41405	0.000442863	17.4058	4	16	19	67.3	Mitochondrial ribonuclease P catalytic subunit	Homo sapiens
Q7KYR7	BTN2A1,BT2.1,BTF1	1000	1000			4	15	15	59.6	Butyrophilin subfamily 2 member A1	Homo sapiens
Q9UJG1	MOSPD1	1000	1000			4	15	15	24.1	Motile sperm domain-containing protein 1	Homo sapiens
Q9NYW8	RBAK,ZNF769	5.2852	2.40196	5.4089e-06	9.54696	4	15	22	83	RB-associated KRAB zinc finger protein	Homo sapiens
Q8N567	ZCCHC9	5.06362	2.34017	2.1619e-09	4.60569	3	15	18	30.5	Zinc finger CCHC domain-containing protein 9	Homo sapiens
Q92769	HDAC2	4.67683	2.22553	1.52227e-06	8.23724	4	15	19	55.4	Histone deacetylase 2	Homo sapiens
Q7Z7K6	CENPV,PRR6	4.20848	2.0733	2.06734e-05	11.1954	3	15	20	29.9	Centromere protein V	Homo sapiens
P31269	HOXA9,HOX1G	3.46557	1.79309	3.25141e-10	3.82693	3	15	18	30.2	Homeobox protein Hox-A9	Homo sapiens
Q9NUQ7	UFSP2,C4orf20	3.06241	1.61467	0.00356883	21.8319	4	15	22	53.3	Ufm1-specific protease 2	Homo sapiens
Q9UEY8	ADD3,ADDL	2.8481	1.51	2.19753e-06	9.37314	3	15	16	79.2	Gamma-adducin	Homo sapiens
Q6ZWT7	MBOAT2,LPCAT4,OACT2	2.50333	1.32385	0.00325641	23.1025	3	15	16	59.5	Lysophospholipid acyltransferase 2	Homo sapiens
Q9UHL9	GTF2IRD1,CREAM1,GTF3,MUSTRD1,RBAP2,WBSCR11,WBSCR12	2.44989	1.29272	1.86712e-06	9.2152	3	15	16	106.1	General transcription factor II-I repeat domain-containing protein 1	Homo sapiens
Q9P2W9	STX18,GIG9	2.31364	1.21016	0.00128673	19.3338	4	15	21	38.7	Syntaxin-18	Homo sapiens
O15160	POLR1C,POLR1E	2.20085	1.13806	0.0256368	33.9101	3	15	15	39.2	DNA-directed RNA polymerases I and III subunit RPAC1	Homo sapiens
Q9Y2W6	TDRKH,TDRD2	2.00081	1.00059	0.0242981	32.881	4	15	20	62	Tudor and KH domain-containing protein	Homo sapiens
Q9BQ15	NABP2,OBFC2B,SSB1,LP3587	1000	1000			4	14	14	22.3	SOSS complex subunit B1	Homo sapiens
P55317	FOXA1,HNF3A,TCF3A	12.7113	3.66804	4.38483e-11	2.61644	3	14	20	49.1	Hepatocyte nuclear factor 3-alpha	Homo sapiens
P23528	CFL1,CFL	8.98372	3.16731	7.65316e-06	9.94031	3	14	16	18.5	Cofilin-1	Homo sapiens
Q9P246	STIM2,KIAA1482	5.49095	2.45705	0.000641886	17.4906	3	14	17	84	Stromal interaction molecule 2	Homo sapiens
Q9UFC0	LRWD1,CENP-33,ORCA	4.52239	2.17709	4.55884e-06	9.35054	3	14	15	70.9	Leucine-rich repeat and WD repeat-containing protein 1	Homo sapiens
Q13330	MTA1	4.21018	2.07388	0.000168288	14.5521	3	14	17	80.8	Metastasis-associated protein MTA1	Homo sapiens
Q6UB99	ANKRD11,ANCO1	3.44563	1.78477	0.017987	30.7828	3	14	16	297.9	Ankyrin repeat domain-containing protein 11	Homo sapiens
Q9H649	NSUN3,MSTP077,UG0651E06	3.39502	1.76342	8.42934e-05	13.3094	3	14	16	38.2	tRNA (cytosine(34)-C(5))-methyltransferase, mitochondrial	Homo sapiens
P50750	CDK9,CDC2L4,TAK	3.13353	1.64779	0.0116522	27.3279	4	14	18	42.8	Cyclin-dependent kinase 9	Homo sapiens
P30153	PPP2R1A	2.9719	1.57139	0.000869639	18.2596	3	14	15	65.3	Serine/threonine-protein phosphatase 2A 65 kDa regulatory subunit A alpha isoform	Homo sapiens
Q9H8H0	NOL11,L14	2.93609	1.55389	0.000556029	17.1381	3	14	17	81.1	Nucleolar protein 11	Homo sapiens
Q9BQ04	RBM4B,RBM30	2.93443	1.55308	3.35731e-07	6.94181	3	14	16	40.1	RNA-binding protein 4B	Homo sapiens
P40763	STAT3,APRF	2.74367	1.45611	0.0136592	29.0884	3	14	15	88.1	Signal transducer and activator of transcription 3	Homo sapiens
P13861	PRKAR2A,PKR2,PRKAR2	2.47051	1.30481	0.000377085	16.2509	3	14	15	45.5	cAMP-dependent protein kinase type II-alpha regulatory subunit	Homo sapiens
Q13838	DDX39B,BAT1,UAP56	2.41415	1.27151	0.0231589	32.5335	3	14	17	49	Spliceosome RNA helicase DDX39B	Homo sapiens
Q9H7Z3	NRDE2,C14orf102	2.40774	1.26768	6.07637e-05	12.7372	3	14	17	132.7	Nuclear exosome regulator NRDE2	Homo sapiens
Q6P2D0	ZFP1,ZNF475	2.37133	1.2457	0.00450043	23.6097	3	14	16	47.5	Zinc finger protein 1 homolog	Homo sapiens
Q96BQ5	CCDC127	2.28383	1.19145	0.0471409	38.6606	3	14	17	30.8	Coiled-coil domain-containing protein 127	Homo sapiens
Q9NRY2	INIP,C9orf80,SSBIP1,HSPC043,HSPC291	2.10522	1.07397	0.0460993	38.4292	3	14	16	11.4	SOSS complex subunit C	Homo sapiens
O00267	SUPT5H,SPT5,SPT5H	2.07751	1.05485	0.01043	27.5414	3	14	15	121	Transcription elongation factor SPT5	Homo sapiens
Q99873	PRMT1,HMT2,HRMT1L2,IR1B4	2.06547	1.04647	0.000995139	18.6201	3	14	17	42.5	Protein arginine N-methyltransferase 1	Homo sapiens
Q9NP50	SINHCAF,C12orf14,FAM60A,L4	2.0257	1.01842	0.000382172	16.2823	3	14	14	24.9	SIN3-HDAC complex-associated factor	Homo sapiens
Q66K89	E4F1,E4F	7.34068	2.87591	0.000282066	14.6734	3	13	15	83.5	Transcription factor E4F1	Homo sapiens
P36776	LONP1,PRSS15	4.91607	2.29751	4.92604e-06	8.52338	3	13	15	106.5	Lon protease homolog, mitochondrial	Homo sapiens
Q9Y2X0	MED16,DRIP92,THRAP5	4.41079	2.14104	1.24967e-07	5.40019	3	13	17	96.8	Mediator of RNA polymerase II transcription subunit 16	Homo sapiens
P14868	DARS1,DARS,PIG40	4.08407	2.03001	0.000137487	13.2214	3	13	17	57.1	Aspartate--tRNA ligase, cytoplasmic	Homo sapiens
P41208	CETN2,CALT,CEN2	2.69943	1.43265	6.56489e-05	11.9303	3	13	16	19.7	Centrin-2	Homo sapiens
Q9NRF9	POLE3,CHRAC17	2.43815	1.28579	0.00051197	16.0204	3	13	16	16.9	DNA polymerase epsilon subunit 3	Homo sapiens
O60831	PRAF2,JM4	2.43799	1.28569	0.00245785	20.4727	3	13	16	19.3	PRA1 family protein 2	Homo sapiens
O60292	SIPA1L3,KIAA0545,SPAL3	2.34643	1.23047	0.000339215	15.0722	3	13	18	194.6	Signal-induced proliferation-associated 1-like protein 3	Homo sapiens
Q96F86	EDC3,LSM16,YJDC,YJEFN2,PP844	2.31748	1.21255	0.00114927	18.0891	3	13	16	56.1	Enhancer of mRNA-decapping protein 3	Homo sapiens
P30048	PRDX3,AOP1	2.17075	1.11819	0.0115706	26.2793	4	13	18	27.7	Thioredoxin-dependent peroxide reductase, mitochondrial	Homo sapiens
Q12815	TROAP	1000	1000			4	12	12	83.9	Tastin	Homo sapiens
Q53EP0	FNDC3B,FAD104,NS5ABP37,UNQ2421/PRO4979/PRO34274	1000	1000			3	12	12	132.9	Fibronectin type III domain-containing protein 3B	Homo sapiens
Q6N043	ZNF280D,KIAA1584,SUHW4,ZNF634	1000	1000			4	12	12	109.3	Zinc finger protein 280D	Homo sapiens
Q8IUW5	RELL1,PSEC0162	1000	1000			4	12	12	29.3	RELT-like protein 1	Homo sapiens
Q9NRR5	UBQLN4,C1orf6,CIP75,UBIN	1000	1000			4	12	12	63.9	Ubiquilin-4	Homo sapiens
Q5UCC4	EMC10,C19orf63,HSM1,INM02,UNQ764/PRO1556	7.14039	2.836	1.24754e-07	4.50135	3	12	18	27.3	ER membrane protein complex subunit 10	Homo sapiens
Q02930	CREB5,CREBPA	5.10567	2.3521	0.0150633	27.8547	3	12	15	56.9	Cyclic AMP-responsive element-binding protein 5	Homo sapiens
Q8WXI9	GATAD2B,KIAA1150	4.62986	2.21097	8.77004e-05	11.3157	3	12	14	65.3	Transcriptional repressor p66-beta	Homo sapiens
Q9HCI7	MSL2,KIAA1585,MSL2L1,RNF184	4.40922	2.14052	0.000645418	15.467	3	12	16	62.5	E3 ubiquitin-protein ligase MSL2	Homo sapiens
O60299	LZTS3,KIAA0552,PROSAPIP1	3.33072	1.73583	0.000134229	12.0551	3	12	17	71.8	Leucine zipper putative tumor suppressor 3	Homo sapiens
Q9ULX9	MAFF	3.11349	1.63853	0.0157872	28.1361	3	12	18	17.8	Transcription factor MafF	Homo sapiens
O43837	IDH3B	2.29313	1.19732	0.0160322	28.238	3	12	17	42.2	Isocitrate dehydrogenase [NAD] subunit beta, mitochondrial	Homo sapiens
Q8N4V1	MMGT1,EMC5,TMEM32	2.22203	1.15188	1.88572e-05	9.04113	3	12	16	14.7	Membrane magnesium transporter 1	Homo sapiens
Q03112	MECOM,EVI1	2.1664	1.1153	0.0232559	30.8382	3	12	14	138.1	Histone-lysine N-methyltransferase MECOM	Homo sapiens
Q8N5A5	ZGPAT,GPATC6,GPATCH6,KIAA1847,ZC3H9,ZC3HDC9,ZIP	2.07569	1.05359	0.00290999	19.9996	3	12	17	57.4	Zinc finger CCCH-type with G patch domain-containing protein	Homo sapiens
P48643	CCT5,CCTE,KIAA0098	2.06253	1.04441	0.00181628	18.3741	3	12	19	59.7	T-complex protein 1 subunit epsilon	Homo sapiens
P18146	EGR1,KROX24,ZNF225	1000	1000			3	11	11	57.5	Early growth response protein 1	Homo sapiens
P47755	CAPZA2	4.70704	2.23482	0.0491691	36.3541	3	11	17	32.9	F-actin-capping protein subunit alpha-2	Homo sapiens
Q12904	AIMP1,EMAP2,SCYE1	3.82133	1.93407	4.61348e-07	4.32409	3	11	15	34.4	Aminoacyl tRNA synthase complex-interacting multifunctional protein 1	Homo sapiens
O14639	ABLIM1,ABLIM,KIAA0059,LIMAB1	3.60037	1.84814	0.00133159	16.0682	3	11	17	87.7	Actin-binding LIM protein 1	Homo sapiens
Q9UBL3	ASH2L,ASH2L1	2.67539	1.41975	0.00934111	23.8314	3	11	16	68.7	Set1/Ash2 histone methyltransferase complex subunit ASH2	Homo sapiens
O94842	TOX4,C14orf92,KIAA0737	11.3734	3.5076	0.0266684	29.1277	3	10	16	66.2	TOX high mobility group box family member 4	Homo sapiens
Q15697	ZNF174,ZSCAN8	3.53346	1.82108	0.00142087	14.5516	3	10	16	46.5	Zinc finger protein 174	Homo sapiens
O95210	STBD1,GENX-3414	2.56497	1.35894	1.83433e-05	6.26937	3	10	18	39	Starch-binding domain-containing protein 1	Homo sapiens
Q8NC60	NOA1,C4orf14	2.09622	1.06779	0.00732408	20.8513	3	10	14	78.5	Nitric oxide-associated protein 1	Homo sapiens
O60353	FZD6	1000	1000			3	9	9	79.3	Frizzled-6	Homo sapiens
O96005	CLPTM1	1000	1000			3	9	9	76.1	Cleft lip and palate transmembrane protein 1	Homo sapiens
P00750	PLAT	1000	1000			3	9	9	62.9	Tissue-type plasminogen activator	Homo sapiens
P17014	ZNF12,GIOT3,KOX3,ZNF325	1000	1000			3	9	9	81.2	Zinc finger protein 12	Homo sapiens
P26358	DNMT1,AIM,CXXC9,DNMT	1000	1000			3	9	9	183.2	DNA (cytosine-5)-methyltransferase 1	Homo sapiens
P28749	RBL1	1000	1000			3	9	9	120.8	Retinoblastoma-like protein 1	Homo sapiens
P51825	AFF1,AF4,FEL,MLLT2,PBM1	1000	1000			3	9	9	131.4	AF4/FMR2 family member 1	Homo sapiens
P54136	RARS1,RARS	1000	1000			3	9	9	75.4	Arginine--tRNA ligase, cytoplasmic	Homo sapiens
Q14191	WRN,RECQ3,RECQL2	1000	1000			3	9	9	162.5	Werner syndrome ATP-dependent helicase	Homo sapiens
Q15398	DLGAP5,DLG7,KIAA0008	1000	1000			3	9	9	95.1	Disks large-associated protein 5	Homo sapiens
Q86US8	SMG6,C17orf31,EST1A,KIAA0732	1000	1000			3	9	9	160.5	Telomerase-binding protein EST1A	Homo sapiens
Q8N3C0	ASCC3,HELIC1	1000	1000			3	9	9	251.5	Activating signal cointegrator 1 complex subunit 3	Homo sapiens
Q8N8K9	KIAA1958	1000	1000			3	9	9	79.2	Uncharacterized protein KIAA1958	Homo sapiens
Q8TAV0	FAM76A	1000	1000			3	9	9	35	Protein FAM76A	Homo sapiens
Q8WVD3	RNF138,NARF,HSD-4,HSD4	1000	1000			3	9	9	28.2	E3 ubiquitin-protein ligase RNF138	Homo sapiens
Q96C55	ZNF524	1000	1000			3	9	9	28.7	Zinc finger protein 524	Homo sapiens
Q96G46	DUS3L	1000	1000			3	9	9	72.6	tRNA-dihydrouridine(47) synthase [NAD(P)(+)]-like	Homo sapiens
Q96HA7	TONSL,IKBR,NFKBIL2	1000	1000			3	9	9	150.9	Tonsoku-like protein	Homo sapiens
Q9BVS5	TRMT61B	1000	1000			3	9	9	53	tRNA (adenine(58)-N(1))-methyltransferase, mitochondrial	Homo sapiens
Q9HCS5	EPB41L4A,EPB41L4	1000	1000			3	9	9	79.1	Band 4.1-like protein 4A	Homo sapiens
Q9NPG1	FZD3	1000	1000			3	9	9	76.3	Frizzled-3	Homo sapiens
Q9UBI9	HECA,HDC	1000	1000			3	9	9	58.8	Headcase protein homolog	Homo sapiens
Q9UDV7	ZNF282,HUB1	1000	1000			3	9	9	74.3	Zinc finger protein 282	Homo sapiens
O15054	KDM6B,JMJD3,KIAA0346	3.32011	1.73123	0.00683122	18.2713	3	9	12	176.6	Lysine-specific demethylase 6B	Homo sapiens
Q8WXF1	PSPC1,PSP1	2.64597	1.4038	0.043367	31.4771	3	9	14	58.7	Paraspeckle component 1	Homo sapiens
P20020	ATP2B1,PMCA1	2.51199	1.32883	0.0135786	22.1386	3	9	13	134.7	Plasma membrane calcium-transporting ATPase 1	Homo sapiens
P14635	CCNB1,CCNB	1000	1000			3	8	8	48.3	G2/mitotic-specific cyclin-B1	Homo sapiens
Q96MF7	NSMCE2,C8orf36,MMS21	1000	1000			3	8	8	27.9	E3 SUMO-protein ligase NSE2	Homo sapiens
Q9Y6X8	ZHX2,AFR1,KIAA0854,RAF	1000	1000			3	8	8	92.3	Zinc fingers and homeoboxes protein 2	Homo sapiens
O75427	LRCH4,LRN,LRRN1,LRRN4	2.42741	1.27942	0.04456	28.7524	3	8	14	73.5	Leucine-rich repeat and calponin homology domain-containing protein 4	Homo sapiens
