# Supplementary material for: Polθ is phosphorylated by PLK1 to repair double-strand breaks in mitosis
Source: Nature. 2023 Sep 6;621(7978):415–22. doi: 10.1038/s41586-023-06506-6 (PMC10499603; doi:10.1038/s41586-023-06506-6)
Supplement: Supplementary file 5 — Example of mitotic DNA repair events at indicated locus in wild-type and POLQ−/− cells. Sequences are shown for both loci. [file 41586_2023_6506_MOESM5_ESM.xls]

## Sheet: Summary
Design-based Quantification of Phospho-sites
Source
Name :	Phosphos - Noco 500mM/Volacertib 500mM - Norm all
Location in myProMS :	Camille Gelot > Phospho POLQ label free quantifi > Label Free Quantification
Design level :	Experiment
Peptide XIC extraction engine :	MassChroQ (v2.2.21)
Labeling :	Label-free
Quantification parameters
Quantification method :	Protein ratio based on peptide intensity [Simple ratios - Software: myProMS-Quant v3.7]
State #1 :	Volacertib - IP 500mM NaCl: 5 bio. rep. / 5 observations	•X5134FD : XIC extraction 500mM •X5136FD : XIC extraction 500mM •X5138FD : XIC extraction 500mM •X5140FD : XIC extraction 500mM •X5142FD : XIC extraction 500mM
State #2 :	Nocodazole - IP 500mM NaCl: 5 bio. rep. / 5 observations	•X5133FD : XIC extraction 500mM •X5135FD : XIC extraction 500mM •X5137FD : XIC extraction 500mM •X5139FD : XIC extraction 500mM •X5141FD : XIC extraction 500mM
Peptide selection :	•Proteotypic peptides only. •Missed cleavage allowed. •No modifications allowed. •All charge states. •All sources. •Phospho-sites positions are confirmed if PhosphoRS probability ≥ 75%, others are excluded.
Protein selection :	All visible proteins
Bias correction :	Median & Scale at peptide level
Infinite ratios :	Not avoided
Created :	Florent Dingli
Export settings
Ratios exported :	•Nocodazole - IP 500mM NaCl/Volacertib - IP 500mM NaCl
Fold change ≥	1.5 (INF=1000)
Adj. p-value ≤	1 (+/-INF allowed)
Coefficient of variation ≤	*No filter*
Peptides used for ratio ≥	1
Sort by :
Restrict to proteins in List :	POLQ > POLQ

## Sheet: Results
6/22 sites 1/1 proteins	Gene & Synonyms	Nocodazole - IP 500mM NaCl/Volacertib - IP 500mM NaCl						Total peptides in set	MW (kDa)	Description	Species
		Ratio	Log2(Ratio)	Adj. p-value	CV %	Dist. pept. used	Pept. used
O75417-Phospho:S1628.S1639	POLQ,POLH	5.41775	2.43769			1	6	6	289.6	DNA polymerase theta	Homo sapiens
O75417-Phospho:S1289	POLQ,POLH	3.90425	1.96504	0.400471	73.927	1	6	8	289.6	DNA polymerase theta	Homo sapiens
O75417-Phospho:T1755	POLQ,POLH	3.24203	1.6969	0.0634598	26.9496	1	7	8	289.6	DNA polymerase theta	Homo sapiens
O75417-Phospho:S1094*	POLQ,POLH	1.95817	0.969509	0.0536125	28.4215	1	9	10	289.6	DNA polymerase theta	Homo sapiens
O75417-Phospho:S1594	POLQ,POLH	1.90064	0.926487	0.00104923	18.5161	2	24	33	289.6	DNA polymerase theta	Homo sapiens
O75417-Phospho:S1436*	POLQ,POLH	1.88717	0.916227	0.115005	38.8882	1	10	10	289.6	DNA polymerase theta	Homo sapiens
* only re-extracted peptides by MBR
